# Supplementary material for: Emergent adaptive behaviour of GRN-controlled simulated robots in a changing environment
Source: PeerJ. 2016 Dec 21;4:e2812. doi: 10.7717/peerj.2812 (PMC5180581; doi:10.7717/peerj.2812)
Supplement: Supplemental Information 2 [file peerj-04-2812-s002.zip]

Archive with 18 entries (18 files):
- data & R_code for figures/ANN.txt
- data & R_code for figures/ANN_example.txt
- data & R_code for figures/figure2_1.txt
- data & R_code for figures/figure2_2.txt
- data & R_code for figures/figure2_3.txt
- data & R_code for figures/figure2_4.txt
- data & R_code for figures/figure2_5.txt
- data & R_code for figures/figure2_6.txt
- data & R_code for figures/figure3.txt
- data & R_code for figures/figure5_1.txt
- data & R_code for figures/figure5_2.txt
- data & R_code for figures/figure5_3.txt
- data & R_code for figures/figure5_a.txt
- data & R_code for figures/figure5_b.txt
- data & R_code for figures/figure5_c.txt
- data & R_code for figures/GRN.txt
- data & R_code for figures/GRN_example.txt
- data & R_code for figures/R_code.txt
