# Supplementary material for: Emergent adaptive behaviour of GRN-controlled simulated robots in a changing environment
Source: PeerJ. 2016 Dec 21;4:e2812. doi: 10.7717/peerj.2812 (PMC5180581; doi:10.7717/peerj.2812)
Supplement: Supplemental Information 2 [file peerj-04-2812-s002.zip › data & R_code for figures/ANN.txt]

564 40 102
537 26 33
522 4 6
500 9 9
488 10 12
471 12 13
461 5 5
445 27 41
435 13 15
424 10 10
418 11 12
405 0 0
402 25 30
387 10 12
384 11 17
369 11 12
376 9 10
365 5 5
362 16 27
347 10 16
351 14 19
340 21 26
331 7 9
322 3 5
317 13 19
309 6 8
310 15 18
303 4 6
299 5 7
286 8 10
283 17 19
276 18 22
276 21 23
268 20 30
272 20 31
262 22 33
263 11 20
259 16 30
254 19 41
252 30 59
250 24 44
247 9 31
244 21 53
232 22 41
234 24 39
227 22 37
229 29 52
227 28 45
223 46 61
214 32 44
220 21 39
213 6 6
218 10 12
213 22 22
215 5 5
205 19 29
204 7 7
200 17 22
202 21 22
197 21 26
200 14 22
193 30 41
197 27 45
192 28 29
195 13 13
189 12 13
191 24 39
180 35 37
189 20 25
177 13 15
187 16 19
178 10 10
187 9 14
184 14 17
184 15 33
176 8 10
180 20 20
175 24 24
177 15 15
172 12 12
177 20 22
170 4 7
176 17 23
171 17 18
175 11 15
169 10 10
174 28 35
168 24 29
170 13 14
161 8 8
166 4 4
161 2 2
166 6 6
162 7 9
165 8 8
160 8 8
164 8 10
158 0 0
164 5 5
160 7 9
163 10 13
159 13 20
162 10 13
160 11 14
162 21 25
157 6 6
160 20 23
156 22 35
159 14 20
151 24 30
159 20 22
152 36 51
159 11 15
155 24 26
159 32 35
151 41 57
156 35 53
146 43 46
156 34 47
149 30 56
153 17 20
147 24 32
153 41 50
147 24 30
153 40 49
150 24 44
151 28 33
144 15 23
152 33 46
148 17 24
151 10 11
144 15 23
150 10 11
143 9 9
149 13 17
144 11 12
148 5 5
142 7 7
148 9 9
143 13 15
146 15 31
143 14 16
146 13 17
145 7 7
147 8 10
142 12 13
144 11 11
137 14 15
145 29 29
137 21 25
140 15 17
136 18 29
138 31 37
132 56 102
138 42 69
126 51 80
137 55 105
125 48 85
134 32 51
127 43 73
134 43 72
129 48 117
135 38 75
131 25 61
135 44 78
132 46 78
135 43 78
132 24 40
134 29 42
133 21 22
134 19 24
127 14 14
132 12 14
126 21 32
132 19 25
127 15 16
131 23 34
130 23 25
130 21 31
128 16 16
130 17 24
130 12 13
130 31 44
120 22 30
127 36 52
127 25 51
124 26 35
120 33 58
124 31 62
120 30 67
124 39 75
120 41 112
124 65 114
121 38 55
124 22 28
119 13 15
124 35 42
121 15 36
124 25 43
124 16 43
123 27 41
121 10 20
123 3 3
120 10 12
123 7 12
122 3 4
123 20 32
120 9 9
123 4 4
123 0 0
122 7 10
121 11 17
122 16 19
122 17 18
122 34 71
120 29 40
121 30 44
120 35 48
121 34 59
120 47 88
121 14 14
120 5 6
121 1 1
119 14 15
121 13 34
121 7 7
121 19 33
577 21 49
560 28 20
533 35 23
503 25 11
489 10 34
470 11 23
463 21 9
449 18 10
444 30 15
429 20 15
417 8 42
397 7 20
391 16 41
379 22 59
377 26 62
359 21 32
360 9 35
349 9 33
341 13 35
328 10 30
325 17 24
313 17 21
310 25 13
300 14 12
296 21 3
284 25 19
285 26 4
274 18 8
279 27 12
272 27 4
270 12 2
259 19 8
256 18 1
248 22 10
252 26 15
245 29 8
246 27 11
239 22 2
239 20 6
231 25 8
229 11 6
223 14 13
225 22 24
214 33 14
217 27 12
212 25 19
213 31 15
207 24 9
209 25 22
205 20 27
207 20 23
198 22 36
199 32 9
193 27 15
193 26 16
185 23 15
191 21 9
181 18 3
187 15 14
183 8 10
186 20 22
180 12 1
181 23 12
175 22 9
180 21 6
176 32 4
180 41 16
174 24 9
179 16 33
174 18 9
178 23 11
176 39 15
177 31 18
174 16 12
177 16 11
171 20 17
175 23 15
167 32 50
174 16 5
170 14 22
174 13 25
168 20 40
171 19 21
165 28 10
171 37 19
164 17 12
170 13 15
165 15 20
169 25 8
163 21 9
166 27 5
163 13 0
165 17 11
160 13 6
163 21 1
159 9 2
160 13 7
155 14 0
158 12 6
150 14 22
156 22 10
153 18 2
155 27 8
153 12 4
155 41 9
151 9 0
153 11 1
149 18 6
152 18 5
150 16 2
152 14 5
145 20 1
150 13 3
144 30 1
149 28 2
142 17 18
147 29 8
141 15 10
147 15 15
146 25 7
147 13 7
144 21 11
147 27 13
140 25 19
147 24 5
140 26 28
147 29 36
143 15 6
146 31 3
144 26 2
146 35 3
146 24 5
146 25 0
146 28 15
146 16 6
140 18 3
145 17 4
144 9 2
145 18 3
144 17 7
145 24 0
142 18 0
145 18 15
143 30 12
143 35 22
140 29 12
143 25 7
136 44 15
141 34 8
139 32 13
141 31 14
136 37 29
139 50 46
136 37 36
138 34 86
136 48 50
137 28 104
131 17 89
136 20 43
135 21 26
136 18 20
134 17 35
135 15 44
134 15 36
135 9 60
135 12 64
135 13 107
135 31 52
134 24 23
130 30 52
132 20 28
130 10 6
131 7 28
129 18 33
131 23 13
129 19 18
131 15 3
128 8 2
131 19 6
130 7 14
131 14 35
128 25 1
130 15 9
130 23 9
130 20 36
130 13 19
130 9 25
129 13 33
129 9 17
128 9 20
129 14 6
128 7 4
129 7 2
579 7 29
552 24 22
529 45 31
498 29 27
485 22 16
460 15 9
452 11 9
437 23 20
433 24 12
420 32 4
417 25 2
409 12 11
400 20 10
386 23 14
386 30 6
374 14 5
376 15 11
363 5 3
358 12 5
354 18 1
349 32 0
340 34 7
344 25 3
331 22 9
333 34 4
318 22 13
316 25 6
308 31 19
309 28 6
300 33 16
296 41 22
291 23 13
289 29 37
279 34 8
281 32 8
270 28 0
270 26 30
259 39 37
263 31 38
257 36 30
260 35 18
251 20 19
254 30 16
247 44 11
251 36 22
238 18 13
241 40 5
233 37 15
237 28 7
220 26 11
224 14 12
218 31 18
215 23 11
212 23 11
212 20 11
207 20 13
209 30 14
204 34 6
205 29 9
195 22 3
196 26 3
188 33 0
192 36 18
186 31 12
186 23 6
179 35 7
183 34 3
179 28 9
182 22 0
176 33 3
179 28 3
175 36 10
178 38 25
175 46 5
177 37 9
173 37 7
174 56 12
171 52 26
172 65 18
167 40 17
172 38 11
167 43 11
170 44 16
164 46 16
169 38 25
164 40 38
167 28 37
162 36 26
166 44 19
158 47 67
163 47 17
161 34 3
162 14 3
160 9 16
162 29 18
158 31 17
161 38 31
158 45 34
160 22 19
152 31 17
159 47 18
157 18 2
158 21 10
156 24 2
158 33 7
151 21 15
156 33 72
152 34 28
151 24 13
147 25 12
151 32 9
147 33 31
149 23 24
147 40 38
146 47 14
139 39 29
144 43 25
139 34 28
143 38 21
141 34 14
142 26 30
136 38 9
141 44 2
141 42 2
141 29 9
137 30 18
141 35 12
137 35 10
139 44 3
135 49 34
138 47 26
134 19 9
137 20 18
132 20 17
137 15 6
136 21 6
136 24 1
134 15 5
135 22 9
131 32 22
133 26 33
127 28 30
131 27 29
128 31 18
129 31 18
126 41 29
129 48 94
126 43 35
129 42 27
127 56 19
129 48 17
125 37 40
128 31 85
125 22 78
128 22 59
123 24 85
128 27 58
127 14 25
127 23 28
125 24 7
127 19 8
126 26 24
127 24 24
123 20 27
126 22 36
125 11 37
126 14 40
126 23 49
126 33 46
124 23 55
125 29 96
118 42 114
125 31 56
122 28 26
125 25 21
123 19 19
124 7 17
121 5 23
123 24 33
120 38 19
121 32 20
117 24 24
121 28 28
118 20 19
121 33 40
114 29 15
121 23 18
118 32 46
121 33 50
117 33 56
120 41 10
116 26 8
120 33 0
118 26 14
120 24 4
119 12 12
120 11 12
118 5 13
120 11 10
120 7 10
120 7 11
119 8 9
120 11 9
115 11 1
120 14 29
118 7 19
119 14 15
117 12 14
119 12 23
118 2 0
119 12 21
118 14 22
119 14 28
118 22 8
119 18 15
117 22 8
118 20 19
115 21 15
118 13 37
116 17 22
118 18 46
117 26 37
118 16 18
118 6 35
118 8 17
117 8 6
118 7 2
116 5 12
118 10 17
118 6 12
118 9 5
574 12 45
545 46 30
516 59 13
498 36 4
487 20 5
463 29 12
449 17 2
431 24 1
420 20 6
408 25 10
405 20 4
390 11 12
386 22 2
378 15 3
375 11 9
365 18 8
363 26 4
351 17 1
346 11 2
327 22 3
329 16 15
316 10 5
319 18 11
305 20 5
311 23 7
301 7 8
302 6 5
293 21 18
292 23 5
281 11 19
285 14 3
276 13 23
279 24 34
271 27 27
272 20 21
265 32 0
269 32 12
262 27 20
259 21 27
250 21 68
252 17 49
246 26 43
248 29 45
243 23 38
241 12 35
231 24 22
232 28 8
225 17 14
226 32 1
218 31 2
221 15 2
210 20 0
215 11 1
208 18 0
213 16 4
202 19 0
209 32 0
203 18 6
207 18 6
201 22 8
204 21 19
196 32 29
199 21 3
195 12 2
197 25 1
189 21 2
192 30 6
185 26 1
191 36 1
184 28 1
187 42 0
179 33 4
186 38 2
175 30 5
184 37 3
181 35 7
183 16 17
178 27 17
180 26 16
176 24 14
178 29 18
172 31 6
172 28 3
167 23 2
171 26 5
164 14 7
171 22 6
169 14 9
169 27 16
167 46 18
169 31 15
159 25 35
167 27 28
163 17 27
166 14 16
161 26 16
166 19 11
166 21 11
164 18 19
157 24 15
163 31 8
159 30 11
161 18 10
157 11 0
160 18 16
158 26 1
160 20 8
156 20 11
160 13 6
157 19 16
159 18 9
152 26 15
156 25 17
151 21 12
155 21 16
153 20 19
153 19 8
148 25 10
152 42 23
146 42 42
150 33 31
147 23 24
149 27 56
146 25 48
148 29 68
143 34 53
146 33 71
141 30 46
145 53 89
143 35 57
145 34 30
140 36 47
145 29 47
137 24 40
144 13 40
140 14 37
143 16 33
138 14 16
143 30 11
138 31 11
140 33 23
137 30 22
140 17 18
139 38 25
140 40 27
139 28 21
140 37 26
135 22 16
137 21 9
133 15 33
137 37 23
133 51 33
135 44 71
130 46 61
135 41 9
133 24 97
135 39 104
131 36 54
135 49 27
130 48 28
134 43 31
131 38 20
132 22 14
129 21 3
131 11 11
129 16 22
131 37 28
130 24 19
131 21 40
128 32 50
131 33 46
129 16 18
131 33 22
130 13 10
131 19 27
129 19 38
131 26 18
129 17 5
131 13 8
128 16 13
132 25 17
129 26 36
132 46 30
128 27 6
132 20 12
127 20 22
132 42 42
128 60 55
132 60 74
128 39 50
132 35 44
126 58 29
132 44 63
129 52 59
130 53 52
125 47 66
127 47 40
124 36 46
125 20 66
122 38 117
124 24 109
121 20 86
123 8 51
121 9 19
123 11 0
122 9 7
123 8 7
122 3 0
123 5 0
123 7 2
123 4 0
123 2 4
123 2 1
123 1 0
123 1 27
122 8 32
123 15 21
122 14 13
123 10 10
122 10 10
123 11 1
123 9 5
123 9 15
122 5 33
123 0 18
123 1 27
123 1 0
123 4 12
123 9 3
575 14 36
551 25 72
526 18 69
498 14 69
485 17 17
468 16 3
454 10 1
439 26 17
429 14 6
421 13 19
420 5 3
412 6 4
407 26 10
388 14 13
386 15 0
373 16 14
372 26 4
358 18 7
354 17 20
346 22 11
342 14 3
336 14 8
327 13 2
321 20 3
316 24 12
307 25 16
304 26 7
299 11 6
297 17 13
293 21 14
290 19 14
283 23 24
281 16 13
276 26 14
278 15 0
269 26 15
272 31 8
266 11 3
269 21 10
264 12 1
263 18 7
253 26 0
253 5 5
247 15 4
250 29 4
243 38 1
247 18 12
239 14 12
243 22 14
234 13 4
240 11 6
233 11 1
233 12 11
218 20 6
227 25 12
216 27 14
218 22 4
216 14 3
216 7 4
208 14 3
212 18 8
205 17 12
207 18 15
196 19 7
200 26 18
196 18 10
196 23 5
186 22 9
193 15 14
187 15 10
190 16 11
186 20 15
184 23 27
181 23 16
183 13 0
179 5 3
181 13 5
178 18 18
180 28 23
174 32 21
179 27 8
175 19 6
176 14 27
172 19 7
173 28 2
170 27 6
170 24 6
161 16 0
167 22 1
162 32 10
166 22 10
163 21 6
164 21 2
163 19 0
164 23 5
162 26 12
163 7 8
162 15 2
163 24 11
161 30 16
161 17 35
158 13 10
159 14 17
157 12 15
156 10 16
153 23 12
154 24 14
151 25 10
151 21 5
149 17 6
151 23 31
149 33 26
149 21 43
143 27 88
146 44 46
145 35 22
146 27 11
143 41 31
145 39 64
144 26 76
144 21 63
139 17 76
143 16 55
142 21 48
142 14 38
139 16 34
142 18 54
137 15 33
140 13 53
138 13 45
139 23 23
137 8 11
139 13 10
135 7 18
139 13 6
138 32 4
139 26 26
138 8 23
138 17 3
136 16 13
138 14 14
134 5 6
136 11 2
134 13 16
135 15 9
135 15 25
135 13 13
129 37 53
134 42 30
134 36 22
133 21 54
129 25 56
132 28 94
127 26 102
131 34 79
130 35 69
129 44 85
125 33 73
129 22 56
126 28 129
129 23 36
123 24 41
128 22 52
125 14 15
128 11 48
125 21 48
127 14 31
124 13 30
126 10 17
124 20 71
125 26 41
123 25 11
124 16 30
120 14 17
124 18 26
123 26 14
124 34 25
122 23 50
123 32 48
123 12 42
123 22 58
120 31 28
123 24 45
122 11 48
123 25 71
121 34 136
122 26 147
118 22 95
121 28 108
119 15 135
120 27 101
120 19 91
121 14 76
118 14 20
121 24 56
118 20 46
121 13 3
120 17 0
121 12 7
119 13 0
120 8 0
119 11 0
120 10 0
118 7 8
118 16 7
118 8 8
118 9 31
118 8 22
118 12 16
117 7 7
118 7 61
117 7 50
118 4 32
118 3 26
118 0 22
117 1 27
118 6 18
118 4 18
118 5 15
118 13 3
118 11 11
115 7 5
118 3 11
118 21 16
118 14 17
118 7 9
118 5 17
117 4 27
118 8 5
118 4 0
567 17 3
538 28 99
514 25 23
497 6 33
489 11 5
473 20 5
456 15 7
443 9 9
438 13 26
425 25 40
424 17 24
413 17 42
400 21 25
388 19 13
384 20 8
374 12 1
367 11 6
348 7 15
351 6 13
332 9 8
329 11 29
316 10 27
318 13 13
307 14 14
310 20 18
300 28 15
300 17 13
287 18 12
287 20 6
277 34 14
276 27 13
268 16 7
272 13 6
269 17 2
270 36 4
262 42 19
266 20 5
258 18 14
260 33 4
255 23 21
259 20 6
249 7 4
253 10 1
246 12 13
251 18 16
249 21 11
250 38 21
245 34 23
247 31 14
243 30 19
244 29 14
235 15 7
240 8 11
233 14 8
236 7 14
228 25 12
232 19 17
225 19 15
227 15 8
221 8 33
222 20 9
213 39 10
216 24 11
210 35 15
211 30 16
206 27 13
207 25 7
199 23 6
202 30 20
196 14 4
200 21 4
197 7 13
199 31 11
192 29 11
195 22 27
189 28 29
193 50 9
186 50 9
192 27 9
185 34 28
186 38 16
180 36 10
183 26 15
178 19 20
183 15 16
178 39 6
180 37 11
177 44 12
178 45 19
174 28 4
177 17 6
172 19 17
175 15 7
165 17 15
174 29 11
170 12 17
174 16 3
169 20 5
173 20 6
164 19 24
172 25 7
167 20 22
170 19 23
169 23 35
171 24 29
164 15 25
170 17 24
163 26 12
167 34 18
163 28 10
167 16 10
163 37 10
167 34 6
163 35 13
167 29 18
164 20 15
166 25 26
162 24 117
166 43 108
162 49 130
165 33 56
161 17 46
163 28 42
158 32 81
160 45 21
153 29 16
160 22 3
157 26 12
159 41 42
155 58 33
158 38 20
154 37 10
155 18 18
151 33 30
155 30 15
151 24 14
153 16 34
152 21 14
153 19 16
150 25 12
151 18 1
147 15 15
149 23 25
147 17 12
149 17 48
146 23 20
149 23 54
147 30 28
147 20 27
146 17 36
147 26 44
146 36 61
147 49 16
142 71 42
146 50 76
142 42 78
144 54 50
140 56 46
143 38 51
141 26 51
143 23 61
142 26 56
143 33 81
140 42 66
142 44 91
141 48 98
141 26 78
133 29 51
140 32 73
133 18 14
137 15 19
136 28 18
137 31 22
136 32 14
136 26 44
134 29 4
135 19 5
134 11 9
134 12 11
132 7 24
133 16 65
130 10 57
133 29 105
132 45 104
132 47 75
131 45 67
132 32 59
129 37 81
132 41 43
124 33 82
132 54 105
131 24 68
131 12 78
128 15 74
131 13 51
129 13 27
131 8 22
128 15 42
130 21 22
126 15 12
130 13 20
127 9 22
130 15 16
125 7 88
129 9 106
127 8 72
129 12 48
128 5 41
129 7 17
129 5 26
129 4 16
126 5 53
129 8 67
128 7 30
129 10 10
129 12 19
129 16 26
125 16 42
129 19 12
126 23 36
128 20 13
126 19 24
127 16 16
126 21 17
127 18 7
125 11 10
127 13 5
576 7 71
549 43 46
526 29 69
511 21 41
492 19 34
479 24 25
468 27 14
455 29 35
448 25 30
436 14 25
428 12 12
417 19 14
415 15 14
407 20 17
404 28 4
394 25 4
392 20 5
384 16 4
381 17 10
371 16 16
371 28 6
360 23 18
359 10 5
352 23 10
351 13 12
344 16 15
342 11 5
337 17 14
333 26 17
321 26 8
323 14 10
309 21 24
311 21 17
307 32 35
307 29 40
298 14 29
302 20 21
291 20 8
293 33 3
278 31 8
286 26 9
270 15 8
273 5 7
266 30 4
268 33 10
263 18 8
263 17 8
257 21 11
260 14 3
254 11 21
253 16 12
248 28 6
250 24 5
243 22 5
248 25 2
242 26 5
244 17 8
228 19 24
235 10 20
231 11 12
230 13 11
224 18 10
229 18 12
226 24 10
228 23 3
217 31 10
225 13 2
223 29 2
223 22 6
219 37 1
220 37 6
215 26 7
219 45 2
209 49 7
215 26 7
209 26 2
211 34 6
203 37 6
208 24 7
197 27 3
201 37 0
198 37 2
199 27 9
195 26 6
199 33 3
198 32 14
199 18 5
197 34 11
199 41 12
192 36 7
198 28 7
194 29 30
196 35 3
192 32 0
195 36 15
189 46 9
192 22 5
189 25 2
191 20 0
179 33 1
186 35 1
180 40 3
185 47 11
180 34 1
183 29 2
180 15 4
182 36 20
175 42 7
177 41 5
174 38 21
176 47 13
172 34 6
171 53 13
160 52 6
169 39 14
167 37 7
169 31 26
161 27 19
169 58 36
162 41 10
167 54 16
163 29 4
167 39 5
163 40 0
166 30 0
164 28 24
164 29 8
161 37 17
161 39 30
156 40 24
159 37 7
154 26 15
159 25 8
157 26 14
157 26 18
153 37 16
155 25 29
149 31 9
155 26 12
152 30 8
154 24 4
153 33 7
153 33 5
152 39 6
152 51 25
149 55 8
152 49 7
144 41 22
148 29 27
145 34 10
148 62 30
145 61 41
148 77 132
139 74 93
144 92 116
137 78 55
143 77 101
137 73 78
141 66 66
139 51 45
139 55 56
139 59 53
139 42 49
130 33 50
139 50 47
132 53 71
139 56 60
136 48 68
138 48 31
134 37 61
138 32 63
134 31 86
138 27 86
136 22 57
136 33 36
132 24 17
134 27 19
132 20 26
134 24 33
132 28 8
134 32 23
132 40 49
134 33 43
131 42 68
134 51 47
131 38 56
134 32 38
131 44 37
134 23 10
128 13 16
134 27 63
129 28 90
134 47 134
131 30 132
133 19 126
133 19 84
133 16 46
133 6 22
133 7 12
133 4 9
133 0 0
133 0 0
133 0 0
133 0 0
133 0 0
131 0 36
133 0 3
132 0 0
133 2 0
133 0 9
133 2 9
133 7 9
133 8 29
133 0 0
133 0 2
133 0 0
133 0 2
133 0 0
133 1 9
133 0 3
574 3 7
544 35 98
518 19 37
503 19 14
490 19 21
473 16 12
464 19 16
445 31 19
438 21 21
419 29 42
408 15 13
398 12 13
394 15 20
381 16 23
385 9 21
375 15 29
372 13 19
362 11 15
358 15 43
352 17 16
349 21 19
339 26 12
334 24 17
323 16 11
320 19 5
306 8 18
307 15 7
296 16 6
299 19 11
289 23 10
288 9 9
274 22 13
275 34 4
273 27 9
269 19 6
262 23 4
262 23 3
246 28 11
249 24 18
240 27 2
241 22 7
234 17 0
232 19 16
220 28 15
216 30 0
206 22 7
207 21 5
202 20 15
202 28 11
200 36 3
199 28 1
195 20 8
197 31 0
192 27 0
196 11 0
193 28 1
192 30 4
183 22 1
188 22 5
183 30 3
186 19 1
175 24 7
180 16 0
173 17 3
175 25 1
171 35 0
174 19 4
170 33 0
172 31 3
169 34 7
169 16 4
164 21 3
168 20 10
159 25 18
165 22 1
161 18 0
164 19 0
154 17 13
162 33 6
159 29 20
158 17 3
152 16 9
154 27 12
146 16 6
153 36 4
150 30 9
153 27 2
152 22 5
153 13 0
151 30 3
152 19 7
149 17 0
151 18 0
148 23 1
150 21 0
145 18 4
149 16 0
149 20 3
150 27 1
145 12 4
149 22 4
146 31 6
149 38 2
147 32 3
148 20 8
143 33 4
147 31 2
143 20 0
145 16 4
137 25 18
143 29 11
137 30 3
141 26 15
137 45 29
139 45 12
136 41 17
138 41 22
131 20 15
137 49 36
131 53 68
135 40 56
128 29 28
137 26 64
131 48 50
136 43 41
129 37 14
136 23 16
132 39 32
135 22 22
133 28 56
134 23 25
132 19 32
133 37 31
130 22 22
132 25 19
131 20 3
131 26 29
129 41 17
129 29 19
126 15 7
129 18 13
128 38 16
128 31 42
121 34 47
128 31 48
122 25 42
126 48 50
121 33 36
125 25 51
120 25 32
124 45 49
119 60 76
124 49 86
117 50 70
124 56 115
117 43 84
124 45 83
124 35 10
123 17 25
120 18 61
123 34 40
121 39 77
123 17 38
118 12 33
121 17 20
120 27 46
121 19 19
119 10 20
121 8 19
120 5 32
120 12 55
118 17 13
120 14 28
118 7 46
120 16 57
118 9 34
120 6 35
118 15 63
120 22 4
119 14 9
120 13 12
115 17 38
120 10 47
117 23 78
120 11 56
119 8 26
120 10 49
117 8 39
118 10 43
116 20 45
118 18 15
118 18 5
118 18 13
115 22 2
117 10 0
117 7 13
573 13 8
536 26 99
515 24 38
502 34 60
490 26 36
473 24 11
465 22 1
450 11 2
443 11 0
430 21 26
425 14 13
410 9 2
404 19 3
393 21 2
389 23 7
380 12 13
373 17 9
361 15 17
360 21 11
352 15 2
345 26 0
337 25 3
339 9 15
328 21 2
328 5 3
323 15 22
319 25 6
312 32 9
309 29 7
294 22 5
292 23 6
283 24 39
284 27 31
279 22 38
277 46 32
272 31 38
274 49 54
269 34 80
270 27 49
264 29 22
266 30 27
264 41 19
264 35 30
259 31 21
258 23 18
256 29 12
252 32 12
247 36 12
249 31 14
248 48 44
248 41 11
244 40 9
247 33 14
239 23 22
243 36 33
236 25 18
237 15 41
233 12 45
234 19 45
230 17 43
233 26 30
225 26 22
232 43 11
229 40 0
229 32 8
224 43 15
226 28 6
220 26 10
222 40 26
215 32 7
219 38 14
213 49 43
216 57 48
205 74 61
211 67 59
205 66 49
207 60 73
201 55 19
199 49 18
196 34 20
198 35 12
195 36 10
197 34 17
194 30 10
197 35 3
188 28 2
193 35 29
188 41 11
190 53 20
185 34 35
189 44 2
185 41 8
188 32 12
182 34 28
185 37 16
182 23 18
181 21 16
176 37 14
178 25 7
175 14 15
178 27 13
169 34 10
174 42 13
169 29 44
173 29 33
171 29 65
172 51 60
168 61 63
171 49 53
170 48 64
170 55 43
164 62 74
167 42 31
151 62 92
166 82 129
159 77 64
165 68 97
158 70 110
164 68 50
160 46 24
163 39 24
158 48 41
163 33 30
157 30 59
163 32 18
157 31 65
160 28 90
157 39 72
158 47 105
153 49 137
157 58 91
149 38 61
154 25 31
147 29 66
154 30 67
150 34 49
153 27 33
149 18 19
151 19 28
148 19 19
150 34 3
146 42 20
149 40 10
147 31 30
148 42 52
144 40 39
148 45 37
146 40 34
147 37 41
143 49 60
146 46 80
143 56 90
146 49 66
138 44 54
146 61 48
145 39 16
146 24 38
143 19 18
146 18 32
143 20 29
145 29 19
141 24 15
145 31 34
143 31 36
145 38 90
140 44 78
143 37 31
136 39 50
143 30 54
142 44 28
143 34 38
141 44 69
141 50 101
139 62 98
141 60 68
139 50 62
141 43 64
141 37 55
141 19 51
134 32 53
141 49 92
140 71 37
141 50 54
138 63 95
141 62 120
137 44 123
140 61 98
136 55 67
139 48 49
138 57 26
139 33 3
138 25 1
139 22 7
138 13 4
139 16 1
136 11 0
137 9 0
137 8 0
137 7 3
137 6 6
137 14 0
136 13 2
137 2 2
136 4 9
137 11 14
136 12 11
137 14 8
137 7 24
138 6 8
138 4 13
138 0 8
138 2 22
138 5 3
138 4 12
138 4 0
138 2 0
138 3 4
138 7 0
138 7 0
138 3 0
572 36 94
569 42 107
572 40 97
562 39 104
541 27 30
544 27 36
533 25 32
546 22 38
520 5 9
526 7 12
520 2 6
525 6 9
499 6 6
505 13 12
505 8 9
495 11 15
496 7 18
496 11 13
470 13 8
477 12 9
480 14 20
453 4 7
455 8 8
463 3 4
439 29 46
451 29 47
447 25 45
426 16 7
433 16 12
427 13 19
420 8 4
421 9 1
423 10 11
413 12 16
419 9 16
421 8 12
409 4 3
405 0 9
402 2 8
404 28 29
396 24 36
396 26 22
390 10 3
383 11 16
380 13 16
390 9 24
374 9 3
368 9 9
377 10 11
373 10 15
365 5 4
365 8 13
360 14 34
359 20 20
351 14 23
349 12 24
343 14 19
346 12 25
342 21 19
340 22 27
328 4 13
336 5 4
329 7 11
321 7 8
317 16 10
318 9 20
300 6 6
314 6 11
309 15 25
307 13 14
300 3 9
302 4 8
303 4 16
283 8 18
286 17 25
278 19 17
285 25 22
271 21 33
281 23 25
256 19 38
259 7 20
251 17 30
257 22 46
252 33 59
244 20 36
242 11 24
250 22 45
240 21 47
225 20 43
235 26 34
221 28 43
234 31 54
222 46 52
217 29 40
214 24 40
211 3 15
213 12 18
209 19 22
206 5 8
204 16 20
213 7 9
206 22 21
576 22 48
577 22 44
575 18 43
581 20 43
566 32 15
560 25 13
565 28 16
554 24 22
536 39 20
538 35 22
537 33 17
532 39 30
508 24 16
504 26 17
512 24 10
508 29 12
485 7 43
488 10 40
493 11 40
478 8 27
469 15 14
468 12 32
466 25 4
462 18 0
472 24 17
454 21 7
452 18 4
444 18 18
444 30 13
439 33 8
453 34 7
425 20 8
423 24 16
432 17 12
425 8 48
412 7 51
421 6 49
393 9 16
394 8 15
389 20 48
383 16 36
373 26 60
388 19 65
374 22 61
384 23 54
361 21 36
351 21 29
362 9 29
352 7 37
341 7 40
357 5 27
345 15 38
349 12 43
326 7 21
323 10 25
328 19 32
320 19 30
314 13 30
319 14 24
310 26 18
308 25 18
300 18 12
299 23 11
281 28 15
293 26 9
274 20 14
272 28 16
279 23 13
276 11 9
258 23 14
252 22 10
246 22 10
255 26 19
243 29 11
247 27 15
231 24 1
235 22 1
236 29 14
224 10 9
217 14 5
233 22 29
207 33 21
226 23 11
213 21 15
205 34 23
199 21 17
212 21 29
212 23 22
209 18 27
587 9 31
588 5 32
581 5 25
586 9 27
554 25 22
543 27 30
552 25 27
559 23 17
538 45 30
532 47 22
528 43 31
523 45 22
501 33 33
495 29 29
498 33 21
482 22 22
476 19 13
485 26 16
455 19 16
458 19 2
461 14 6
447 10 3
447 12 5
457 12 9
430 23 14
435 23 20
446 27 18
427 23 16
429 22 5
439 24 3
417 32 5
423 35 1
418 36 12
419 24 0
421 27 5
419 27 10
415 12 4
400 14 11
409 16 3
408 20 17
398 16 12
380 21 18
384 19 14
380 33 10
383 29 10
374 16 6
376 11 5
380 12 19
370 17 19
371 1 3
366 6 5
353 12 6
360 12 5
358 16 7
352 19 3
358 32 1
354 31 4
341 35 15
333 32 14
349 24 9
338 25 5
326 22 6
327 24 7
325 30 11
339 34 9
316 21 15
324 23 12
309 28 10
308 23 4
309 28 20
312 33 22
303 30 6
304 24 11
308 35 24
289 38 19
285 25 8
282 26 35
275 33 7
286 32 12
276 28 0
268 24 25
257 36 40
271 34 38
256 36 38
253 37 18
251 20 20
248 33 12
247 43 3
244 34 17
242 22 7
233 41 6
242 35 9
237 29 9
214 25 7
215 16 9
218 32 20
222 20 4
212 23 18
214 17 17
207 18 20
216 29 20
200 33 1
197 29 15
581 8 45
579 15 41
579 13 53
572 16 37
545 46 32
551 48 24
545 47 24
542 50 38
525 55 6
520 55 10
508 57 15
525 57 19
506 34 0
497 40 8
498 32 9
496 20 6
486 22 14
484 19 8
458 30 15
465 30 6
472 28 7
442 18 2
457 15 3
455 20 6
429 21 3
427 23 0
422 22 7
421 17 8
428 20 7
420 24 3
414 25 13
417 21 10
406 25 10
397 16 6
401 23 9
407 17 4
392 15 12
387 13 16
390 23 2
378 26 4
379 19 11
372 13 6
377 13 13
383 15 9
372 18 10
368 16 4
357 23 5
361 23 6
348 20 4
342 15 9
337 11 7
346 7 7
323 20 9
336 26 9
320 17 10
329 15 24
313 10 7
316 8 10
317 15 15
316 17 4
314 20 10
310 21 12
304 23 12
305 27 3
298 3 1
301 6 16
303 6 11
303 10 1
291 20 17
290 23 7
273 12 28
279 14 6
284 9 32
271 26 32
263 27 20
281 23 12
258 28 0
273 34 10
271 25 14
259 25 36
258 23 73
254 18 40
241 23 36
245 30 37
249 27 39
241 12 39
237 25 26
232 28 9
229 16 6
221 32 9
212 32 7
220 11 2
210 22 5
210 11 9
206 18 0
208 12 8
203 16 6
212 35 3
203 18 14
205 15 5
209 22 2
209 22 23
572 15 36
568 10 31
577 12 38
570 18 28
557 25 72
546 23 67
549 23 63
542 27 66
527 20 77
523 21 68
526 19 73
528 21 72
489 13 76
494 14 76
499 11 64
477 15 20
491 13 26
477 21 18
477 19 3
461 16 4
468 16 7
449 8 6
463 6 4
456 11 9
436 25 25
438 30 8
446 24 24
425 13 9
430 12 12
437 11 12
423 12 23
425 13 25
429 17 14
414 1 2
412 6 11
417 5 10
412 9 6
421 8 4
417 8 8
408 30 7
415 27 4
398 30 6
385 14 5
393 15 22
381 19 9
386 16 2
367 13 13
370 20 23
381 29 4
366 29 7
353 20 16
354 15 8
357 17 11
352 17 13
346 25 5
354 20 11
348 14 9
348 18 0
329 16 4
330 18 10
327 16 5
328 16 2
320 19 7
325 23 8
314 23 5
311 26 8
313 29 10
307 25 16
312 24 5
313 26 10
302 9 2
296 16 15
284 17 16
293 21 23
283 23 18
281 16 9
272 26 18
287 15 9
268 26 13
266 29 16
267 10 9
278 25 7
269 8 2
256 22 12
244 22 1
247 9 0
242 15 8
250 29 5
243 36 9
242 20 16
237 10 8
242 20 11
238 13 7
234 7 14
237 8 8
226 14 4
210 21 8
234 23 12
214 25 9
220 22 7
207 14 3
216 7 9
204 13 11
219 16 8
212 13 5
207 21 16
567 13 8
558 18 6
563 13 1
568 18 10
547 29 97
543 25 103
538 24 95
530 31 108
516 22 14
506 28 14
518 29 23
521 24 29
488 4 28
502 5 40
492 3 33
483 11 14
498 8 5
485 15 5
470 17 1
471 21 11
479 20 6
464 17 7
449 15 5
454 13 7
436 6 6
440 8 13
439 9 9
431 12 34
446 16 20
436 16 30
425 25 39
426 28 40
433 25 35
424 19 24
422 17 33
432 15 20
406 17 48
421 18 37
420 18 49
402 22 24
396 21 26
394 19 20
384 21 6
380 20 5
393 17 16
366 12 9
374 9 7
367 11 8
363 14 5
340 8 12
356 11 16
353 4 8
357 4 16
331 5 8
324 10 4
335 8 26
322 9 32
311 7 36
309 6 32
317 10 21
323 17 15
309 10 11
313 17 11
315 16 18
312 22 22
297 26 15
302 17 9
294 21 20
287 23 2
282 34 5
267 27 7
271 16 8
277 15 9
262 17 9
270 40 9
263 46 20
260 19 5
262 20 6
257 29 1
250 26 27
253 18 11
253 11 6
260 10 5
255 13 4
257 21 25
251 21 6
244 38 19
245 36 28
253 32 6
245 28 11
238 32 14
233 15 14
239 12 15
240 14 1
234 9 11
226 28 10
235 16 9
226 22 16
229 15 4
224 11 32
225 24 1
210 38 12
222 27 4
219 39 15
202 30 25
199 25 20
214 25 7
193 26 16
583 8 63
573 7 76
585 3 70
567 8 69
549 42 51
540 46 41
553 44 47
544 42 46
518 30 75
531 33 71
528 30 75
533 33 70
502 21 47
508 21 32
520 23 46
502 19 49
490 17 38
497 18 34
497 20 31
486 23 31
477 21 24
472 27 23
473 28 14
468 26 5
477 27 7
455 32 35
454 29 36
464 28 29
442 25 30
440 22 22
457 28 33
444 17 25
435 17 20
436 17 29
434 9 20
420 12 15
431 10 20
413 21 12
418 18 12
417 19 16
419 15 18
406 16 18
424 17 20
405 19 14
416 22 24
400 20 18
404 32 0
411 31 8
399 31 4
391 25 5
402 26 9
389 24 14
392 17 8
380 15 7
390 14 7
390 15 10
387 15 5
366 16 24
368 14 19
374 29 7
369 30 13
360 21 22
365 24 27
353 10 5
359 13 6
350 26 15
358 25 12
351 11 9
353 16 6
341 14 18
342 13 24
342 11 5
341 10 11
338 15 18
333 16 13
333 23 24
341 23 17
326 26 15
318 25 9
314 13 5
326 16 1
315 21 25
300 18 17
305 21 8
307 23 14
316 28 33
316 32 35
302 32 48
313 33 36
290 16 25
298 20 17
293 17 21
288 20 8
299 29 7
287 32 9
283 23 18
265 18 10
264 6 13
271 28 9
277 33 1
265 16 3
264 14 11
261 24 20
253 14 4
250 12 14
244 14 9
248 32 5
252 25 7
251 22 6
253 22 6
249 26 8
244 18 15
228 21 26
241 11 20
239 13 13
236 10 9
232 18 13
223 20 11
226 24 1
228 24 4
213 29 13
221 9 7
223 32 6
218 22 13
221 35 6
220 40 6
220 24 16
225 45 6
203 53 8
215 29 0
216 27 4
211 34 15
203 40 9
205 22 0
198 41 2
579 6 1
576 2 13
570 0 3
570 6 9
552 38 101
544 32 106
542 33 93
538 31 93
518 23 30
518 17 36
511 21 39
517 22 39
506 23 20
494 15 8
499 20 17
494 20 23
486 19 26
484 23 30
484 19 19
478 14 20
474 13 18
466 13 6
463 19 22
464 17 24
464 19 9
445 30 23
446 29 16
441 35 11
447 19 29
434 24 21
441 23 27
411 27 50
427 29 37
413 29 38
399 15 22
413 14 22
406 14 18
402 10 16
393 15 17
396 11 23
386 13 21
376 13 30
376 16 26
394 12 17
377 13 17
375 17 33
372 18 24
368 16 27
369 13 25
355 9 14
360 14 10
360 14 41
361 14 42
360 20 24
350 14 19
341 19 13
344 19 25
331 25 14
347 22 15
341 21 13
334 25 12
322 16 11
314 12 4
321 19 14
321 15 9
298 7 21
304 10 23
306 12 10
309 16 9
296 12 6
290 17 19
285 22 14
292 9 0
280 26 12
275 38 6
280 26 15
260 21 7
261 23 5
265 20 4
241 27 3
255 24 20
241 27 8
242 22 16
236 13 1
231 19 7
219 29 18
216 32 3
203 24 8
203 19 2
209 22 14
193 28 18
576 15 8
568 13 3
579 10 5
565 14 10
533 23 92
536 27 103
537 22 97
538 26 108
516 27 35
508 23 33
507 28 32
516 24 45
496 30 53
497 34 51
495 32 67
502 31 63
494 30 43
489 26 30
484 26 36
466 20 4
464 25 14
479 21 17
459 19 9
472 22 3
467 21 2
455 14 1
442 10 4
447 9 5
446 13 3
446 15 8
448 11 7
439 19 34
430 25 26
429 21 26
424 11 11
432 17 13
418 14 15
413 6 7
404 13 7
412 5 6
404 19 2
396 19 9
410 22 3
388 23 5
396 21 2
394 25 11
398 19 8
372 12 6
386 15 10
376 15 10
371 20 15
362 14 21
361 15 20
366 21 14
351 24 17
353 17 0
350 18 2
341 28 2
348 29 5
344 26 4
340 29 11
348 9 6
330 7 15
329 21 2
327 23 4
328 5 2
325 4 3
328 13 22
325 15 28
327 23 9
328 23 1
312 33 8
312 29 3
305 27 12
305 25 3
303 23 9
290 23 0
285 24 46
283 31 36
271 22 46
275 47 33
281 35 42
283 53 54
260 30 89
267 27 50
272 30 22
261 30 19
267 39 18
259 32 38
264 29 30
251 26 23
257 29 17
260 34 18
254 40 20
241 29 12
250 52 37
239 41 20
250 40 3
247 36 20
234 23 15
237 32 40
238 23 13
235 14 47
226 9 44
240 20 37
221 17 48
235 28 30
220 28 21
224 41 3
238 42 5
236 29 17
231 43 13
221 30 9
224 29 18
227 42 22
216 35 15
219 37 7
217 53 37
222 58 44
204 74 63
215 67 50
202 64 49
202 62 77
204 53 26
572 36 96
560 39 101
564 44 104
565 42 110
535 24 35
535 23 41
528 22 27
530 28 40
529 1 3
524 7 8
519 2 14
519 3 8
496 8 11
506 5 3
509 11 16
492 10 8
497 12 15
481 10 9
467 9 13
463 12 13
479 9 18
461 6 5
460 7 11
456 5 7
445 25 39
442 27 36
444 29 43
430 10 12
436 15 21
431 16 7
423 9 10
415 11 19
428 11 13
416 11 11
422 12 7
416 11 5
411 1 1
401 0 9
413 4 3
398 21 33
394 29 21
401 26 26
381 8 8
387 7 16
390 8 8
387 8 23
377 12 13
361 13 3
371 10 1
370 10 9
358 4 6
372 5 6
365 19 31
366 18 31
356 8 9
340 14 20
356 13 22
348 15 11
340 21 22
344 20 24
337 8 3
325 9 18
326 0 6
327 4 13
311 11 11
326 15 25
306 5 12
311 5 14
313 13 24
315 18 10
297 4 8
300 8 14
299 9 2
294 4 16
280 13 27
284 22 15
280 22 27
262 17 32
264 16 25
261 22 28
264 11 12
252 16 35
261 19 47
245 33 55
244 24 35
250 12 23
237 22 56
240 18 34
238 22 30
225 18 45
236 33 47
233 27 51
218 44 53
209 36 43
219 25 30
221 9 13
211 10 8
204 20 21
221 6 7
201 16 37
203 11 7
199 24 29
582 18 47
572 20 54
570 21 58
582 18 48
559 28 14
559 28 29
566 28 21
559 28 12
525 38 30
541 36 31
529 35 17
533 36 16
499 27 19
496 28 17
498 25 17
498 25 11
490 6 34
484 10 29
485 7 40
474 11 21
468 15 14
477 10 32
458 17 14
458 17 8
472 18 9
446 15 10
449 21 19
453 18 19
449 28 21
453 32 15
438 33 15
432 16 22
433 20 10
437 19 15
412 12 43
417 6 37
413 11 46
404 6 18
398 4 24
386 13 34
399 16 47
380 26 59
381 24 54
369 30 55
380 29 63
365 17 32
351 20 35
352 5 26
366 9 37
356 7 40
358 8 42
349 16 35
343 13 42
322 12 30
332 13 26
322 19 31
326 18 30
318 14 17
311 17 12
317 29 8
317 23 19
309 14 14
300 23 9
284 26 12
290 23 8
283 21 13
285 23 8
279 27 11
268 9 9
250 18 1
265 21 9
240 22 14
246 28 11
249 27 16
255 27 9
242 20 3
237 20 9
226 21 3
236 11 15
222 14 10
233 21 30
217 33 23
222 28 17
220 22 26
209 35 17
201 24 9
200 25 29
197 18 27
210 21 27
581 7 38
581 4 30
588 10 22
581 10 27
554 26 24
548 26 26
550 25 25
548 20 17
527 45 39
523 48 27
528 44 32
522 45 24
492 29 23
492 30 35
503 28 33
483 20 16
493 21 10
491 26 10
451 16 15
459 15 1
455 15 3
446 10 18
452 13 17
443 12 16
436 21 24
444 21 23
440 21 11
431 23 16
442 21 17
441 23 4
425 34 9
426 28 9
424 34 2
417 29 4
424 23 3
419 22 5
416 11 6
415 13 11
404 9 7
397 16 10
401 20 3
380 21 19
387 24 9
380 30 9
387 30 0
371 18 2
367 15 12
374 15 10
379 19 12
363 5 6
361 5 3
353 10 1
367 12 9
354 18 6
355 14 0
346 36 8
347 32 9
340 36 8
343 31 2
350 29 8
346 29 5
336 23 7
337 24 5
329 36 0
332 37 7
327 18 13
327 26 22
317 24 9
324 24 9
303 30 12
299 28 13
314 31 6
305 29 7
302 36 16
292 37 13
286 21 21
289 25 29
276 38 10
280 35 14
266 26 3
279 26 27
252 36 31
268 35 44
266 36 28
268 32 18
245 24 26
263 31 12
247 45 18
249 36 28
244 21 15
233 41 14
241 39 10
238 31 2
213 27 5
225 17 5
222 32 10
211 26 9
215 25 13
220 21 16
201 18 4
217 26 19
203 34 1
209 33 6
574 9 38
581 15 43
575 15 42
577 9 44
539 47 36
541 50 33
550 47 30
541 42 24
516 63 18
518 63 14
510 59 12
521 60 11
497 36 5
493 35 6
496 33 9
484 16 3
485 24 9
488 24 4
455 29 20
457 32 12
464 27 11
445 19 5
456 14 4
443 16 6
439 24 4
427 28 3
438 23 1
426 18 3
427 23 8
427 23 14
406 22 17
408 22 5
416 25 6
401 17 8
412 16 2
411 24 9
381 9 13
382 10 9
386 25 2
384 21 10
373 16 2
371 12 2
371 13 5
371 15 0
366 16 17
364 18 5
368 30 9
357 28 13
355 14 6
346 21 9
350 7 3
345 10 2
318 26 4
336 24 8
334 20 8
326 14 22
316 10 7
312 13 2
314 18 17
321 19 17
302 23 10
308 20 3
320 19 3
305 27 6
297 11 8
306 8 14
305 10 14
309 3 7
301 25 21
285 25 5
279 9 10
286 15 2
283 13 32
273 23 32
269 30 19
280 21 23
265 33 6
260 33 13
268 28 29
257 22 18
246 19 76
252 19 50
243 29 35
248 31 37
242 23 35
234 10 35
229 28 29
230 27 16
230 16 6
229 34 3
221 28 5
219 15 9
217 21 1
206 11 2
206 17 5
208 19 9
200 20 2
206 35 2
195 21 7
199 21 3
194 23 7
206 18 11
584 15 30
579 18 29
569 11 45
575 17 33
543 26 74
558 26 78
551 26 65
557 21 74
529 20 60
534 18 61
526 20 63
534 21 70
498 16 63
500 12 70
497 15 78
479 20 25
489 14 25
480 14 8
471 19 4
473 20 1
475 14 6
459 14 2
454 10 6
460 6 4
437 24 15
442 28 14
442 28 21
429 14 11
431 15 10
430 13 9
424 9 19
426 9 10
429 13 24
418 3 3
423 3 2
422 8 5
409 3 6
407 6 5
416 8 9
411 22 9
413 23 17
409 30 15
394 14 5
385 16 8
394 16 6
393 15 7
373 15 17
368 19 14
366 28 8
377 27 10
362 22 6
366 20 8
352 16 24
354 19 11
339 23 18
354 26 6
350 17 4
340 17 2
330 10 11
338 11 9
335 9 6
334 10 9
330 22 8
319 23 11
319 23 14
311 25 9
310 22 9
299 27 17
301 26 0
304 26 14
304 12 7
305 19 12
290 20 17
287 16 22
278 21 32
284 20 20
270 30 20
279 17 7
274 22 12
275 32 7
257 10 6
274 18 1
264 12 9
265 19 0
251 27 4
253 2 9
248 16 9
241 29 5
244 40 3
252 16 5
236 11 4
245 18 17
243 16 12
249 11 13
230 9 6
240 15 7
212 20 8
227 25 9
217 27 8
222 18 6
207 10 5
217 3 2
200 17 8
216 21 8
206 17 5
203 14 14
565 17 10
572 13 6
567 14 3
574 14 11
532 28 102
530 28 90
538 27 105
543 31 96
509 25 16
517 23 15
517 25 28
518 27 20
492 7 29
502 9 26
490 3 27
491 15 13
496 7 7
486 12 11
475 21 11
468 20 12
474 18 5
456 17 3
454 18 6
456 15 7
440 11 4
449 9 9
437 9 17
435 16 26
443 13 25
442 13 34
417 26 31
430 29 49
421 26 34
426 15 18
420 20 21
421 21 26
422 19 47
419 16 42
409 18 40
391 18 32
397 25 16
396 16 17
382 21 12
389 19 11
381 19 5
374 8 9
381 12 2
371 14 9
365 10 8
341 7 6
345 5 17
343 9 6
359 5 10
323 10 6
325 10 8
323 8 24
322 9 37
321 7 32
314 13 22
318 14 6
318 11 10
307 18 19
315 18 20
301 20 21
304 20 13
306 28 20
295 20 15
281 20 9
283 16 3
281 31 12
276 30 4
261 16 7
263 9 7
269 21 3
268 33 9
265 45 13
273 22 13
266 22 21
258 33 3
260 19 24
256 24 8
258 7 5
253 12 1
248 12 14
242 18 16
254 20 6
243 42 17
252 30 18
246 35 18
249 34 24
252 25 14
235 13 5
244 11 16
226 14 16
231 11 6
237 22 6
238 19 15
229 16 12
236 15 8
215 10 38
229 23 15
217 37 8
210 24 14
210 36 14
219 33 14
207 27 21
206 21 0
194 29 22
567 9 63
573 3 79
576 6 68
573 7 78
544 47 45
555 43 48
547 47 40
545 40 37
535 27 63
517 27 70
525 33 78
521 28 71
513 21 45
502 25 34
519 20 38
508 20 35
492 19 29
490 21 28
492 21 30
486 23 16
481 24 19
470 24 28
473 30 9
469 31 22
463 23 20
464 29 38
456 30 33
450 26 32
441 22 33
439 28 31
448 27 21
437 14 24
436 15 22
445 14 22
437 13 12
422 13 5
430 8 14
416 19 21
409 23 17
409 22 9
424 17 13
414 12 21
410 16 12
398 23 16
398 16 24
406 24 13
404 28 8
413 25 11
410 28 9
397 21 3
397 24 10
388 24 2
391 22 14
393 17 12
391 17 0
380 14 14
381 13 14
364 16 21
373 19 7
371 25 10
371 32 13
361 26 18
363 27 23
350 13 7
367 14 13
359 26 12
353 27 16
346 13 3
360 15 3
352 14 22
339 19 15
348 12 5
340 8 4
340 13 16
330 14 9
327 23 18
342 26 26
321 27 14
317 27 16
322 18 10
322 15 16
300 17 25
309 23 29
315 20 18
320 22 8
307 32 26
314 34 29
310 30 49
300 31 40
304 16 36
301 20 15
311 16 14
290 24 5
287 33 1
275 34 15
286 27 11
270 15 5
265 6 16
266 26 8
264 32 8
264 22 9
258 19 8
255 19 4
264 11 6
259 11 19
259 12 10
252 31 0
245 24 7
251 19 8
248 27 7
242 29 9
242 16 8
228 19 15
234 7 19
227 11 11
235 14 2
221 20 10
229 18 17
218 22 7
219 23 7
212 29 1
217 9 7
225 27 3
218 19 13
225 41 8
226 34 10
208 29 6
219 49 2
211 49 7
215 26 7
210 27 3
217 37 7
194 34 15
212 22 15
209 36 5
565 0 0
568 2 0
565 7 0
576 2 13
547 37 102
541 32 103
536 35 101
546 37 91
514 22 33
510 16 29
510 20 46
512 19 43
510 22 13
510 15 6
509 16 8
511 20 17
486 22 15
487 17 14
485 23 13
468 18 5
479 17 12
479 19 4
460 23 7
465 20 22
464 20 22
439 30 10
444 35 10
446 32 24
433 21 13
443 21 21
442 23 21
412 33 51
420 30 50
411 25 50
405 12 5
402 14 16
416 13 13
390 16 17
392 16 6
400 18 21
398 19 22
375 16 24
385 16 25
387 13 27
379 12 28
371 11 38
379 19 25
381 11 28
364 12 24
367 12 23
365 11 21
354 11 50
358 12 37
350 17 23
353 19 16
341 20 19
352 24 27
338 30 17
336 23 6
325 28 13
343 23 21
332 17 20
320 14 16
327 16 5
319 18 7
311 5 23
310 12 9
306 18 5
301 16 14
290 13 14
293 19 14
295 23 10
285 8 13
275 22 18
268 38 1
278 25 4
260 23 9
255 24 8
261 23 4
254 25 19
246 26 18
245 29 5
246 26 15
229 17 3
232 20 16
224 26 19
214 27 7
203 22 9
202 25 5
198 21 24
211 32 7
569 10 9
570 10 7
573 15 8
569 15 9
536 24 108
536 23 96
537 23 97
536 29 103
524 25 34
511 24 47
521 23 37
509 20 41
511 35 69
496 38 65
510 32 62
511 32 60
492 24 40
497 25 37
494 26 45
472 27 11
477 26 15
468 24 3
465 23 2
456 21 8
456 18 0
456 9 6
441 13 0
441 7 11
442 14 1
446 8 6
451 12 9
437 19 19
424 21 21
427 23 32
422 17 20
432 13 7
417 10 8
410 5 9
405 11 7
415 10 7
404 17 9
409 19 3
412 22 4
397 23 2
396 17 9
384 26 5
380 23 7
389 12 11
371 13 18
370 16 12
376 16 8
353 19 22
368 11 19
356 22 17
368 21 7
352 14 2
360 11 4
349 28 9
345 22 9
344 21 7
336 27 9
333 9 16
337 7 13
330 23 7
322 21 11
323 8 3
326 5 9
332 15 22
323 16 19
315 29 4
314 29 10
310 35 8
310 31 14
304 28 1
302 27 14
296 24 3
287 19 15
286 22 45
283 27 38
272 26 46
280 44 36
275 28 29
283 48 49
265 31 82
274 26 54
266 27 14
259 31 22
257 43 26
256 35 25
254 35 27
259 24 15
249 28 20
248 32 11
252 40 19
247 28 23
244 50 47
250 41 5
249 40 4
240 31 21
230 26 29
248 36 34
239 27 21
228 12 49
224 11 47
233 20 52
232 20 37
240 27 27
227 27 19
230 44 6
237 44 2
236 28 9
224 40 6
235 30 8
221 25 16
223 44 26
207 28 8
219 38 11
210 52 43
210 54 51
209 72 66
218 68 65
199 70 57
207 62 81
203 53 16
563 36 98
540 30 36
527 1 6
493 8 11
488 8 17
480 13 9
458 1 7
446 30 48
432 17 7
433 13 4
423 7 16
405 0 0
395 25 28
386 9 18
387 14 23
367 12 15
382 7 5
366 6 6
365 18 19
354 13 18
351 13 14
344 18 19
330 7 7
313 3 0
322 13 23
304 9 3
303 16 21
307 0 8
290 9 6
282 7 10
291 18 26
274 18 20
270 20 26
272 20 32
266 18 23
269 25 29
260 12 18
266 12 27
245 18 43
252 33 64
247 27 45
250 10 32
239 21 46
227 22 33
226 27 39
218 20 45
238 31 53
226 26 50
215 42 66
214 30 48
215 18 44
215 9 9
223 10 18
220 18 20
218 6 3
200 18 32
202 4 7
206 15 16
194 20 27
203 21 35
200 11 22
190 26 32
190 28 45
186 25 26
196 12 5
180 13 9
186 23 31
185 37 33
196 16 28
185 12 11
187 16 27
169 6 17
186 9 16
184 16 12
182 15 33
184 4 9
173 17 17
175 22 22
178 14 19
168 13 4
184 16 17
177 4 15
175 18 16
180 20 23
167 15 8
177 10 1
170 28 40
171 20 32
175 13 9
157 8 8
168 1 12
159 0 2
161 7 0
157 6 4
162 6 10
160 5 3
158 4 13
152 2 0
173 5 0
156 3 6
164 13 15
150 10 20
160 8 9
169 10 5
154 21 16
149 3 5
154 19 15
149 22 41
164 13 25
144 26 23
166 20 19
146 37 49
152 11 9
156 22 23
163 32 42
151 42 54
156 39 61
149 45 40
149 38 47
151 29 53
153 21 15
148 27 28
159 41 46
141 24 23
153 40 46
150 23 42
147 30 28
144 16 19
152 33 45
154 13 30
150 10 5
149 15 30
155 6 5
143 6 16
141 11 22
143 7 9
155 6 3
142 8 12
154 12 17
138 17 15
143 13 23
152 18 15
138 13 25
145 10 7
151 8 12
139 14 13
139 11 15
140 10 23
144 29 20
144 17 30
136 16 16
131 19 23
142 31 30
133 54 111
132 40 69
119 55 83
140 54 114
120 51 83
133 30 44
136 47 82
135 45 63
123 46 118
131 39 72
122 28 61
138 46 71
125 48 86
143 47 71
125 24 39
136 28 41
124 23 14
126 23 21
135 14 16
132 8 17
126 21 37
127 17 21
122 11 11
131 21 30
124 22 16
132 25 30
126 16 8
132 21 32
133 15 7
124 30 39
114 22 26
131 39 58
130 29 55
128 30 37
123 32 49
115 30 66
124 32 74
132 42 72
120 42 115
129 67 106
127 36 59
124 18 20
119 10 11
131 39 49
122 15 41
124 25 43
133 14 48
131 27 50
117 9 22
129 4 12
126 13 12
117 5 18
119 1 9
120 22 24
124 9 2
115 5 12
120 0 0
125 8 10
114 7 19
127 13 13
122 20 25
128 34 70
118 28 45
121 34 45
116 31 51
121 31 62
115 45 87
122 11 7
114 9 12
130 5 5
121 18 18
127 9 39
121 4 6
116 23 24
583 20 50
559 28 13
528 38 23
496 21 10
494 10 30
478 7 28
467 24 13
447 14 5
440 28 15
425 22 11
409 12 42
404 6 29
399 15 41
375 19 63
377 26 55
362 21 29
360 6 35
347 7 37
345 11 35
335 10 33
326 14 33
314 14 25
315 23 21
295 18 14
299 21 12
292 27 12
290 22 3
274 21 17
276 24 17
278 26 0
275 16 2
266 18 9
263 18 10
255 21 3
260 28 15
245 25 13
253 23 19
238 19 0
238 23 0
224 27 3
237 14 6
214 11 14
219 22 22
212 32 18
218 23 12
203 25 20
210 29 19
210 24 4
207 26 31
199 18 24
215 17 23
191 26 35
197 35 5
197 24 20
185 22 21
186 23 6
193 17 11
181 20 3
186 15 14
175 8 14
177 18 29
183 16 0
183 24 15
182 26 6
178 20 14
176 28 0
184 39 20
171 22 17
178 15 32
166 17 4
171 24 6
182 41 15
178 27 17
174 13 11
179 16 20
165 21 22
178 23 15
169 32 46
182 15 6
172 15 18
176 15 18
177 19 49
162 20 21
156 31 17
176 37 26
164 15 13
173 13 11
169 14 22
168 21 2
165 17 9
172 28 0
172 11 8
167 13 6
165 9 11
168 18 8
154 9 4
154 10 15
157 12 8
152 12 4
158 17 22
152 22 13
147 21 0
155 29 7
155 16 0
152 42 10
144 8 7
162 14 9
142 18 1
160 17 3
141 15 7
153 15 13
150 20 0
150 9 0
143 29 9
152 24 0
141 15 18
149 31 0
135 18 8
144 14 9
146 27 15
153 9 8
150 18 4
145 28 20
138 27 18
145 24 2
144 22 19
156 31 27
135 19 0
146 30 11
150 22 5
151 35 3
148 23 8
145 27 9
154 28 22
142 14 0
134 22 1
146 19 2
143 5 0
139 17 0
143 13 14
150 23 8
138 21 5
145 16 22
147 32 21
147 38 30
144 25 12
150 21 0
143 48 8
145 38 16
147 28 22
136 29 8
131 41 32
145 52 45
136 34 41
146 34 88
132 48 49
143 30 104
140 17 87
134 24 48
127 19 26
135 20 12
132 16 30
134 19 36
130 17 45
131 9 55
142 12 72
127 14 106
133 34 50
137 22 22
125 30 48
130 24 23
136 10 7
136 10 25
126 18 29
122 19 13
122 16 22
139 15 0
134 9 0
123 21 6
137 6 5
128 14 40
125 23 2
136 18 2
130 23 3
126 21 33
130 11 17
127 11 24
128 13 35
126 10 22
121 9 23
133 16 3
130 3 0
126 10 7
580 7 30
560 20 22
530 48 24
495 31 28
481 24 25
453 15 9
453 10 1
444 20 17
437 26 6
414 28 9
426 22 2
415 15 4
396 24 2
382 25 16
393 28 1
380 17 12
369 16 13
367 8 8
357 12 10
363 16 0
353 30 2
331 34 8
345 25 8
330 19 15
327 34 2
322 23 5
316 24 0
314 34 26
318 25 0
306 33 23
300 44 26
288 24 5
290 29 46
282 34 2
284 35 10
273 24 0
262 28 28
258 39 41
261 31 45
252 40 30
262 39 18
242 24 23
248 30 25
252 48 19
256 37 27
230 20 18
243 42 8
233 40 14
237 31 5
220 26 11
231 11 8
223 32 26
220 20 4
221 23 9
213 20 11
213 19 6
205 31 18
211 32 10
211 29 5
199 22 11
197 29 8
189 33 0
195 35 18
181 32 3
179 26 5
176 33 10
185 35 0
188 27 5
175 22 2
182 30 12
175 25 1
184 38 10
183 38 26
179 42 5
177 37 0
167 37 6
178 57 7
166 54 19
179 64 14
175 37 19
173 37 4
169 46 2
177 45 7
155 49 8
164 39 27
161 41 43
173 26 32
156 39 33
159 44 17
163 51 68
166 45 19
161 35 0
169 10 0
162 8 25
159 27 12
164 31 10
157 40 34
165 44 33
152 21 25
150 33 25
166 47 9
156 15 0
152 22 8
156 20 0
165 34 0
142 22 17
162 32 81
149 37 24
151 21 9
143 22 21
142 32 0
152 37 31
149 25 25
143 40 47
143 46 10
140 41 28
145 41 17
148 31 26
150 36 19
141 34 16
142 28 38
128 42 10
145 42 10
147 41 0
138 31 2
132 30 24
142 35 21
129 35 4
136 44 10
128 50 25
147 45 18
139 22 4
145 20 19
133 20 17
145 11 6
139 23 9
132 23 0
142 15 9
139 19 17
135 30 22
135 24 35
132 31 28
133 27 33
132 31 14
135 31 16
126 41 30
132 51 89
132 40 41
120 42 24
136 60 14
128 48 18
133 40 43
123 31 82
119 25 81
120 21 52
120 22 90
130 24 67
126 11 27
127 27 29
131 26 1
129 18 3
122 29 19
128 21 27
120 20 19
123 26 42
122 12 45
132 14 49
126 23 54
125 32 40
125 19 60
121 28 103
111 46 109
131 28 58
125 27 25
128 23 14
119 21 25
121 6 23
121 7 20
117 27 32
123 39 16
112 32 22
114 25 21
113 28 31
123 19 17
114 33 38
113 26 16
126 23 12
119 28 41
130 29 42
125 33 61
127 41 9
118 25 7
126 30 8
109 28 16
112 21 0
117 9 14
124 11 8
118 9 11
112 8 17
125 6 10
122 4 9
127 11 18
116 15 11
112 15 0
120 11 23
121 9 19
117 14 19
109 14 5
125 14 14
114 2 0
126 10 13
120 18 23
118 14 28
113 22 15
119 16 17
125 22 12
112 20 10
108 21 7
109 13 34
116 15 26
122 18 41
124 29 39
120 18 20
126 10 42
113 4 20
113 4 4
118 6 1
110 6 3
111 9 26
123 6 12
126 9 5
574 8 46
553 46 37
508 62 15
504 37 7
492 20 0
472 32 12
454 20 2
435 24 1
413 23 3
408 29 10
412 21 0
382 11 12
392 25 6
370 12 11
368 11 14
369 18 8
360 26 7
346 13 1
346 7 11
324 21 6
329 16 6
318 11 0
315 19 11
313 20 2
311 19 7
292 10 10
305 7 5
285 25 12
292 26 3
290 12 17
276 10 11
278 10 25
279 23 33
273 29 27
264 16 25
263 31 2
276 33 20
254 24 16
252 23 31
256 21 59
244 17 55
248 27 34
243 30 46
249 26 39
239 9 33
229 21 30
237 27 7
227 13 17
227 33 4
218 32 0
217 15 2
217 21 6
221 9 0
216 17 0
213 13 12
203 22 0
202 32 0
203 18 11
201 14 3
198 19 12
204 20 15
191 29 31
190 21 0
203 13 9
199 22 6
187 20 0
197 34 1
184 22 1
192 40 0
175 28 0
188 39 0
171 33 13
186 40 6
166 32 0
177 34 9
182 36 0
176 15 17
185 28 14
179 26 21
171 20 14
175 33 21
171 28 5
181 26 8
174 24 0
166 26 13
168 18 4
177 18 15
169 12 17
170 27 17
173 50 10
175 31 19
159 27 44
167 26 31
167 13 35
164 10 17
152 26 23
174 20 9
160 21 11
162 22 23
152 27 18
158 30 0
161 30 19
152 18 8
161 7 6
161 14 9
149 28 0
158 21 10
156 22 17
160 17 0
152 17 18
159 21 10
152 24 6
157 23 23
152 25 4
164 21 14
158 23 20
161 19 17
146 29 3
150 40 26
138 44 34
155 34 31
144 19 30
148 23 51
143 25 49
146 33 64
140 30 48
146 31 68
148 26 50
151 50 96
152 36 62
146 38 39
135 40 38
145 28 53
142 28 31
139 10 34
148 13 45
135 18 24
129 14 25
141 26 19
143 27 9
139 36 32
135 31 30
143 17 23
141 42 19
148 40 30
144 24 30
137 39 25
127 26 15
144 23 16
140 16 37
144 37 32
126 52 27
139 44 66
138 44 62
134 38 17
141 25 100
135 41 97
140 37 63
133 52 26
130 45 26
135 43 27
128 41 13
132 20 20
121 25 0
127 8 6
125 16 22
130 41 19
123 25 12
139 24 40
120 28 53
140 33 49
136 17 15
135 35 22
121 16 2
136 22 36
126 18 29
137 26 20
120 17 4
124 12 13
129 19 6
140 28 22
136 26 35
128 46 24
125 25 6
126 22 8
133 17 31
129 42 49
130 57 63
131 59 79
137 40 58
126 31 45
121 58 26
139 44 56
122 51 51
124 53 59
129 51 68
118 51 49
133 40 42
123 23 66
122 36 122
132 27 101
120 17 91
115 4 49
115 8 17
131 10 0
120 10 5
119 8 6
121 4 0
132 4 7
121 10 0
115 5 8
120 0 5
116 4 0
124 0 0
130 4 33
119 8 31
123 14 21
119 18 6
121 12 11
122 7 2
129 8 0
114 5 10
122 8 21
122 5 31
117 3 22
115 2 29
121 0 0
132 4 7
123 13 10
575 12 34
551 27 78
533 18 78
498 12 64
479 17 24
459 15 0
458 13 1
430 26 11
429 18 8
423 15 19
419 2 0
403 9 3
412 23 2
388 14 16
380 15 0
377 16 23
363 23 8
351 22 13
350 13 21
348 22 13
344 16 12
337 11 3
336 13 9
313 20 11
312 20 3
315 25 17
298 29 14
294 10 0
304 19 22
287 21 16
285 20 22
275 22 18
283 16 13
285 27 20
269 19 1
260 26 16
266 28 7
275 11 8
271 17 19
271 11 0
268 16 0
258 26 7
249 6 14
239 17 0
259 26 8
252 41 0
238 18 20
246 18 20
246 20 17
234 11 1
234 12 0
228 11 10
225 8 4
216 21 9
231 24 9
220 29 23
226 19 0
225 17 6
220 5 0
208 16 6
215 18 3
201 13 13
214 17 16
191 19 10
194 24 17
197 15 8
189 22 3
190 22 3
197 12 16
187 19 6
190 13 15
193 24 22
179 19 28
181 26 23
179 14 0
170 5 10
174 14 0
172 14 10
174 25 27
183 32 16
173 27 11
175 17 5
168 14 30
166 19 9
181 28 6
170 26 9
169 21 9
160 14 0
164 18 4
159 36 6
162 23 1
164 25 3
173 21 0
158 22 0
159 27 0
171 24 5
155 7 8
170 19 0
166 21 8
164 32 20
164 13 41
153 11 10
168 12 12
149 8 16
148 10 14
161 20 12
160 28 12
150 22 19
152 24 7
151 17 3
153 24 23
140 34 27
148 24 45
149 31 81
137 44 49
137 31 17
152 28 6
144 45 30
142 40 64
152 29 75
152 17 69
135 19 72
134 13 61
135 23 55
137 18 35
130 17 40
140 22 58
146 19 32
140 14 48
130 15 44
148 23 14
135 6 10
140 16 2
140 4 11
134 15 6
142 29 7
131 30 22
140 5 18
137 15 2
138 15 7
144 11 21
139 7 8
127 7 5
134 10 7
136 16 5
130 13 25
127 13 13
122 37 47
129 44 39
129 35 26
136 21 54
120 24 64
133 28 90
118 28 105
140 37 82
139 36 61
122 40 90
120 36 79
123 22 52
119 31 124
129 22 41
123 20 47
121 22 60
129 13 19
133 13 39
122 19 53
133 12 26
128 12 38
134 11 18
118 17 68
131 25 38
114 21 3
127 15 31
117 14 16
115 15 20
120 23 9
115 30 25
129 21 41
118 35 52
118 8 39
124 18 56
121 29 31
122 20 44
119 7 40
117 29 66
120 33 139
126 30 142
109 26 88
123 29 108
120 11 136
126 26 107
128 23 83
121 17 77
109 17 25
130 26 64
123 20 49
129 14 4
126 17 0
127 13 7
125 11 2
127 11 0
126 9 0
121 10 0
125 5 1
124 16 14
111 12 2
118 6 24
118 6 30
126 15 19
126 3 14
110 10 55
110 7 53
122 6 24
127 2 25
111 0 30
111 2 21
124 2 21
110 0 11
124 6 17
126 13 5
123 11 17
108 9 9
125 3 8
109 25 24
122 14 17
109 3 9
115 5 20
121 7 33
115 9 5
113 4 0
575 20 0
531 28 95
511 29 26
494 9 29
498 9 9
480 23 5
464 18 14
452 6 7
438 16 23
426 29 35
426 17 17
417 16 40
403 18 26
385 23 20
381 21 3
374 14 0
374 9 6
339 7 19
343 8 5
324 12 1
331 15 23
310 12 26
321 10 6
298 16 15
307 20 26
308 31 24
295 17 11
286 17 13
287 22 7
278 35 7
281 26 18
266 12 6
270 14 0
268 19 2
263 35 4
263 41 19
266 23 9
258 22 14
269 31 4
252 23 20
256 20 11
256 7 7
262 14 0
241 14 13
243 20 8
245 24 18
251 38 22
251 35 25
244 32 14
234 33 19
236 29 14
230 15 4
240 8 11
240 12 3
245 8 20
222 28 9
229 17 13
220 19 6
221 19 0
223 10 40
228 19 11
216 39 7
225 23 9
212 31 14
205 31 10
207 24 18
198 26 4
196 26 0
198 31 24
197 13 13
191 18 0
202 8 4
201 33 19
187 29 11
194 23 27
183 26 22
198 50 12
193 51 15
192 29 5
192 38 28
178 38 25
187 40 13
176 27 15
184 15 14
177 19 17
186 42 0
189 37 7
176 48 4
185 49 28
175 27 1
183 20 0
179 21 12
183 12 3
167 19 12
178 28 5
175 12 16
178 14 2
162 19 7
177 20 8
170 15 32
180 24 5
171 19 22
164 21 23
167 27 35
173 21 21
161 13 20
164 16 25
154 24 10
160 38 21
163 29 8
171 14 7
158 35 3
158 31 13
163 31 13
167 26 21
173 18 9
164 21 28
163 28 111
157 44 104
162 49 131
159 36 49
168 15 51
159 27 33
150 35 81
169 45 21
146 30 25
153 22 9
148 23 20
164 41 39
152 55 33
162 35 22
152 37 15
150 21 20
157 30 37
162 30 12
151 20 22
155 14 28
157 22 7
162 22 9
154 21 7
147 14 5
145 18 9
141 21 21
147 16 21
158 15 52
139 22 28
151 27 63
154 29 31
148 18 22
145 19 28
144 28 38
144 35 60
151 47 16
148 71 40
151 48 83
142 40 71
144 50 57
149 56 43
149 39 50
148 26 50
152 25 70
147 23 55
141 33 82
131 38 74
142 41 89
137 52 96
134 24 79
140 32 53
149 35 81
128 18 14
142 18 28
138 29 10
140 32 22
145 34 12
142 25 44
134 27 7
144 20 0
131 11 11
126 10 18
129 6 25
133 16 66
123 10 64
137 25 103
141 41 103
136 43 67
131 44 73
137 34 59
122 36 86
123 38 43
132 33 77
124 54 97
131 23 69
125 9 78
119 14 70
134 9 56
122 10 18
131 11 20
120 12 44
135 21 25
126 12 10
134 15 19
130 13 30
126 11 20
133 7 94
120 8 113
123 4 72
127 12 47
123 7 42
124 8 17
135 2 22
130 7 11
128 9 50
124 10 60
128 4 30
137 10 2
123 14 26
128 20 18
124 16 39
132 21 14
132 22 42
126 16 16
125 20 30
131 16 25
121 24 23
120 18 15
129 12 17
118 11 13
579 8 74
552 45 48
521 33 74
513 21 33
499 21 25
473 28 23
462 25 23
461 32 43
439 27 21
434 10 24
425 8 7
417 19 17
424 14 10
400 20 23
411 28 0
402 22 0
390 18 10
391 12 6
377 20 17
376 17 12
379 32 10
360 25 10
360 13 14
361 27 13
350 14 21
343 12 18
335 11 6
345 16 13
336 29 11
317 24 15
331 14 8
312 24 19
306 25 25
307 29 42
303 27 39
295 13 31
305 19 29
286 21 9
302 33 0
272 31 16
293 30 16
270 14 1
269 4 12
263 30 4
261 35 12
265 15 5
265 17 1
257 23 14
260 12 0
261 14 16
245 16 12
252 31 15
247 26 5
237 23 9
248 25 2
248 23 8
244 15 13
231 19 24
233 13 19
222 15 4
232 13 17
231 21 6
238 21 13
219 21 14
236 27 0
219 32 3
229 14 1
232 30 5
218 21 6
218 36 5
216 37 11
211 22 5
221 43 11
201 47 13
221 30 15
213 24 0
213 33 12
205 33 15
203 28 11
197 27 4
195 34 0
191 37 2
192 25 1
201 28 11
198 29 2
193 28 15
199 16 10
190 36 11
192 40 15
189 36 6
207 26 13
203 25 33
202 37 12
192 32 1
188 32 12
189 47 18
187 23 5
185 28 0
193 20 0
179 36 0
192 32 0
175 36 0
179 51 7
171 37 0
192 27 0
183 11 4
189 32 13
177 42 8
180 43 4
176 42 21
167 47 10
181 36 6
163 53 12
152 55 0
164 39 16
163 37 7
172 27 26
160 25 24
175 58 43
155 40 1
160 52 22
164 32 4
165 40 10
168 40 0
166 33 0
155 27 33
164 33 16
158 36 17
154 43 34
151 43 25
164 36 11
146 26 13
158 22 14
162 26 7
157 23 21
148 40 17
151 23 37
147 34 9
148 25 12
159 34 1
160 21 0
150 31 0
156 37 8
159 41 8
158 51 26
156 55 8
151 46 16
145 43 19
139 26 33
152 37 16
140 60 23
145 59 34
149 73 137
141 74 96
144 91 108
143 79 56
151 81 101
146 74 69
149 65 68
138 51 54
144 55 53
137 61 58
130 42 50
125 33 46
147 51 51
123 56 66
135 54 59
136 46 73
143 48 27
130 37 67
133 34 57
128 30 93
142 25 85
144 20 57
134 31 44
123 26 21
134 30 14
128 18 22
133 27 34
133 24 3
136 31 30
138 41 40
126 35 37
134 42 67
130 47 54
136 36 49
135 29 42
126 47 30
130 22 14
125 10 21
128 31 58
129 28 97
130 43 136
126 30 136
140 19 135
137 22 90
124 12 40
129 4 13
131 7 5
133 0 14
140 1 0
138 0 8
133 3 2
129 0 9
125 0 0
136 4 45
133 0 6
130 0 0
124 0 4
129 0 3
127 5 9
140 4 9
135 9 27
141 4 0
133 0 0
134 0 6
130 0 0
126 0 7
141 0 13
138 2 6
575 5 1
547 37 102
515 23 35
502 21 17
497 19 14
473 17 10
468 19 12
450 29 26
430 17 22
414 30 46
404 11 9
401 12 19
396 11 22
377 16 24
394 9 21
377 13 22
376 17 28
357 12 15
361 12 44
346 14 16
350 19 16
331 26 15
337 27 26
319 12 20
316 17 1
302 5 13
309 11 7
305 17 9
291 23 12
283 24 8
285 7 7
270 20 15
266 34 2
282 28 10
269 17 2
258 23 11
258 26 0
252 28 18
242 22 11
244 27 4
232 22 8
240 19 0
235 18 24
224 31 20
211 34 0
200 25 1
206 21 10
202 22 21
206 26 18
198 34 2
190 25 0
197 20 10
193 34 9
192 26 0
192 15 0
196 27 0
198 29 5
192 23 0
185 23 7
186 26 3
182 15 8
181 23 4
178 13 0
173 15 12
167 25 10
178 34 0
171 17 7
175 35 4
173 28 0
160 30 4
163 13 4
173 19 0
171 24 6
165 26 27
158 19 6
161 16 0
157 17 8
162 13 13
162 32 8
162 30 20
163 17 8
150 17 10
159 30 12
142 16 9
150 36 11
158 30 12
159 26 0
160 19 4
154 14 0
160 27 11
156 17 6
155 17 0
146 15 9
144 24 0
159 24 0
149 18 10
144 12 6
154 16 0
152 23 10
138 14 8
140 22 3
150 31 3
145 38 0
150 32 3
154 20 17
138 32 4
147 31 0
139 20 0
139 13 5
135 29 16
140 29 14
132 30 11
141 27 22
141 42 24
130 45 13
142 44 17
134 41 14
126 20 15
138 52 45
139 56 74
142 38 47
122 33 28
144 26 58
133 49 45
128 43 48
130 37 8
133 24 24
125 40 23
132 26 29
137 29 64
130 24 33
132 15 29
124 41 31
127 19 22
137 25 24
128 19 0
129 29 32
121 44 22
124 29 14
124 14 7
129 18 17
126 42 15
128 31 44
123 34 45
121 32 49
131 21 45
134 48 52
126 32 33
132 29 44
124 26 37
127 45 55
114 62 76
120 45 90
109 47 76
119 60 115
118 45 91
121 42 83
124 38 7
123 13 27
122 21 53
116 34 33
124 38 85
117 19 29
125 12 33
121 20 27
119 28 55
126 23 24
126 11 14
120 8 10
126 6 29
125 16 54
120 20 8
115 11 27
125 3 51
118 18 66
109 6 41
112 10 30
118 13 70
120 22 0
113 10 6
115 13 19
110 14 46
115 14 41
112 25 71
114 14 58
119 12 27
117 14 58
114 7 35
119 6 39
116 20 47
124 18 11
116 18 0
115 22 7
123 23 0
118 13 0
117 7 17
577 14 0
533 25 100
516 23 29
501 38 66
485 24 33
473 21 6
456 22 0
458 7 0
450 14 0
438 17 28
432 17 6
403 13 2
404 17 8
394 24 0
390 25 16
374 11 13
371 16 10
353 15 11
353 17 8
348 11 3
345 26 0
331 29 8
333 6 7
323 23 7
331 1 10
331 14 30
310 24 13
313 36 8
317 28 7
297 21 5
285 26 7
287 23 39
283 28 35
279 22 33
274 43 25
281 33 39
266 45 54
266 31 81
275 31 57
267 25 21
275 26 24
257 38 25
273 33 21
268 29 13
255 22 13
249 25 12
246 35 4
251 32 13
255 34 9
254 50 38
240 45 18
239 37 4
241 30 12
237 21 22
250 36 24
238 21 9
238 18 48
240 16 40
239 20 38
232 15 38
237 29 25
228 23 28
232 41 10
229 42 0
229 32 3
226 47 10
220 30 4
229 24 19
224 42 22
222 30 0
210 42 17
219 45 34
221 53 44
196 73 67
212 66 67
198 67 41
204 60 65
204 53 24
198 51 18
191 30 21
192 38 6
198 36 18
203 32 24
194 30 18
202 31 0
186 24 2
191 34 35
181 38 8
198 53 21
185 38 43
189 44 0
176 45 13
197 33 21
178 37 33
184 40 12
178 22 24
180 19 25
180 34 15
175 26 5
173 11 15
187 27 14
162 31 2
176 45 8
163 30 47
176 27 31
172 32 72
172 54 60
165 64 67
177 48 53
177 48 61
164 53 41
171 66 73
167 43 29
145 60 83
161 85 115
165 79 65
167 64 89
164 71 105
160 72 56
169 50 32
171 38 17
160 48 41
171 30 30
161 26 65
157 35 20
153 32 64
169 27 90
151 42 79
156 49 105
144 52 132
156 59 92
148 39 69
156 22 32
141 33 66
160 34 61
154 30 48
152 27 35
147 18 19
142 17 33
142 19 11
147 38 0
150 43 20
144 44 16
151 31 26
151 42 58
140 39 30
139 43 32
152 41 25
146 37 42
150 49 68
138 45 83
140 53 87
144 52 57
138 43 52
147 62 42
154 40 23
141 26 38
135 23 12
151 17 23
134 20 25
153 26 16
145 25 19
145 28 36
135 27 41
145 39 90
140 43 73
148 36 39
133 39 43
146 32 49
142 46 31
141 31 37
141 44 75
132 50 104
141 58 98
144 61 75
142 50 53
136 45 67
146 34 58
136 20 54
136 30 52
143 51 99
137 69 43
136 46 47
140 65 98
145 63 125
137 46 114
138 60 97
142 53 59
139 45 42
141 58 30
132 33 1
137 23 0
134 19 11
144 14 0
132 18 1
145 9 8
132 9 0
146 12 6
139 9 10
131 6 0
136 14 0
143 14 0
138 2 0
136 8 6
128 7 7
130 10 17
145 14 16
133 4 16
147 8 7
129 1 15
138 2 0
139 4 26
137 5 3
138 7 9
145 3 8
135 0 0
133 3 9
136 7 0
129 11 6
139 7 8
581 34 103
565 42 105
579 44 95
558 39 104
545 30 33
541 30 35
535 21 34
546 19 38
523 4 4
526 8 13
524 6 0
534 8 0
501 9 8
502 15 20
505 4 9
490 7 13
495 8 15
498 11 11
472 16 9
479 9 9
471 14 25
460 7 12
462 7 0
459 3 7
431 26 43
454 29 47
448 21 45
427 17 14
438 17 17
424 14 17
420 9 13
417 11 6
430 13 10
420 16 15
423 6 10
423 6 11
403 1 11
407 3 8
411 5 8
398 28 27
398 26 32
398 23 17
384 10 12
376 15 18
381 10 21
399 13 21
377 5 0
376 13 7
382 8 13
370 13 7
369 1 13
362 9 4
353 14 37
367 23 15
346 18 17
340 15 30
345 18 22
342 15 25
348 21 19
336 24 18
326 3 4
334 8 3
322 7 19
321 6 16
317 16 5
314 7 21
306 7 5
313 6 20
316 18 27
308 11 14
304 4 2
296 4 14
307 4 19
275 6 19
279 20 21
274 19 20
278 21 21
265 18 41
279 19 34
251 17 35
262 10 20
253 14 24
259 25 37
245 29 63
239 16 43
239 9 27
244 18 44
240 22 53
229 22 37
244 30 41
227 26 44
241 28 60
227 48 49
225 25 38
217 23 41
202 5 9
212 9 25
216 20 22
207 4 11
203 14 16
211 4 12
199 22 27
568 18 46
581 25 39
573 15 45
585 22 49
565 35 9
568 28 4
558 32 16
551 22 24
537 39 17
540 37 18
543 37 18
531 43 30
515 28 18
511 29 21
519 24 2
506 26 12
489 7 51
492 10 31
495 7 42
474 8 30
465 11 20
476 15 39
474 21 0
469 14 4
476 21 20
457 24 7
448 18 9
452 20 18
439 29 21
443 31 1
451 36 0
417 20 1
428 25 23
440 17 19
420 9 46
411 5 59
427 10 45
392 5 19
394 5 15
387 16 45
384 13 36
382 24 57
388 19 65
381 22 59
391 19 45
365 18 33
350 17 27
365 11 28
352 5 37
338 5 42
350 4 32
347 12 35
357 13 51
324 8 27
318 8 22
322 21 26
314 21 27
323 13 30
312 14 30
312 28 22
306 29 11
297 16 10
297 27 9
290 30 17
293 28 8
271 16 23
280 28 19
270 24 10
269 14 6
258 23 21
255 22 11
247 23 13
253 24 26
250 25 19
254 27 12
222 20 10
241 24 1
230 26 16
215 12 11
221 13 0
226 23 27
204 32 19
221 23 20
218 22 10
200 38 27
205 23 20
207 23 38
210 21 14
202 16 19
595 13 36
591 1 32
588 6 29
590 6 20
558 29 23
535 27 25
557 29 22
559 21 12
542 46 25
529 47 31
524 40 30
514 43 22
494 37 31
488 29 32
505 33 20
485 20 28
467 18 14
482 22 16
455 19 16
461 19 0
452 13 3
453 14 0
445 16 14
466 12 18
424 19 21
429 21 25
455 24 11
422 24 11
429 23 13
433 26 0
410 34 2
418 32 9
416 36 5
416 27 0
424 24 12
419 26 15
417 8 4
395 14 4
418 16 0
400 16 15
402 16 12
380 19 16
387 21 22
376 33 19
380 29 11
368 19 1
381 14 0
380 12 14
379 21 10
372 1 11
365 7 8
356 9 14
358 12 12
357 16 0
353 21 0
362 36 2
351 31 2
344 38 15
331 32 15
340 27 9
337 23 0
326 24 15
332 24 4
316 27 7
344 33 0
311 19 6
322 27 7
302 24 16
314 22 0
308 27 20
311 31 25
301 34 10
300 27 7
310 36 25
293 41 27
279 24 6
282 25 37
284 35 16
286 34 9
285 31 1
266 28 17
263 33 36
280 34 41
253 39 34
256 34 18
247 20 28
245 32 14
252 43 9
240 34 25
239 22 7
237 37 9
242 35 18
242 33 9
205 23 6
220 13 7
226 35 22
213 20 0
218 20 20
206 21 8
198 17 29
218 29 14
202 35 1
198 32 15
589 7 38
575 12 40
579 13 48
564 15 37
549 46 35
545 48 15
536 50 15
544 46 45
524 57 3
522 53 12
499 57 13
525 55 11
512 37 0
495 39 13
489 34 3
487 21 0
486 22 13
477 23 4
465 27 13
469 32 4
479 31 5
437 15 0
466 17 0
460 16 6
430 21 0
418 26 7
428 24 13
416 17 14
420 17 0
420 25 10
417 25 21
422 25 12
399 24 12
395 17 9
392 24 4
402 19 4
386 13 5
393 13 11
388 26 2
377 29 1
375 21 13
366 11 15
372 11 17
385 18 0
363 22 3
361 20 4
355 25 12
367 25 0
355 16 8
346 15 5
333 8 16
352 4 8
318 22 12
333 30 3
322 13 19
329 15 31
319 11 1
325 6 6
312 15 15
325 15 3
322 17 9
317 22 9
301 20 16
298 27 4
303 0 8
298 4 21
312 4 3
295 14 7
284 17 24
286 23 10
280 14 37
277 17 9
277 9 26
278 30 33
260 27 23
278 26 8
255 28 2
273 34 6
280 28 8
250 21 44
249 23 79
256 21 40
238 22 30
246 30 35
254 27 35
236 14 40
241 29 23
231 30 1
229 15 14
217 32 2
219 36 8
214 8 8
213 20 7
210 13 14
209 18 0
202 9 2
209 12 0
204 37 11
209 21 7
196 13 6
210 19 2
209 19 24
566 18 36
560 14 28
586 13 31
569 15 33
553 26 70
543 23 73
550 19 70
548 31 64
518 16 86
531 23 60
524 19 69
522 21 79
496 14 85
496 10 81
490 14 67
468 17 11
491 15 22
469 18 22
477 17 3
465 20 4
465 15 4
453 7 14
465 6 4
447 14 6
436 29 27
438 32 11
440 28 17
418 16 14
430 14 8
439 11 18
428 12 28
427 13 24
433 14 7
407 0 0
410 4 12
414 1 2
409 12 3
421 11 4
417 11 7
416 29 0
417 29 0
397 33 10
389 11 2
389 12 22
374 22 13
389 18 4
360 11 12
375 20 15
387 26 5
369 29 14
353 22 10
349 19 4
349 17 11
359 19 9
354 27 4
361 20 12
344 14 13
347 21 0
321 18 9
325 15 19
323 15 8
319 18 8
326 23 7
329 20 6
321 23 7
317 22 0
305 32 13
303 27 22
305 25 0
307 22 13
311 6 4
303 20 23
284 14 15
295 19 29
288 24 25
289 15 8
270 30 12
292 13 10
268 26 13
268 32 22
272 10 8
287 25 0
272 5 8
260 26 3
247 22 1
242 9 9
243 19 14
251 28 5
237 33 18
251 18 16
245 10 10
238 22 17
233 15 7
230 11 9
243 5 9
220 15 2
213 21 8
229 20 9
206 25 13
226 24 5
215 10 9
211 11 2
203 16 8
223 16 6
210 17 14
207 23 16
573 17 5
551 20 6
566 9 0
567 22 6
542 25 105
540 29 97
537 23 101
529 34 110
517 22 17
502 29 5
516 29 29
521 24 35
492 8 25
507 9 46
496 0 25
491 9 20
505 4 0
486 14 5
474 13 0
465 23 8
474 20 0
466 16 12
452 18 0
455 16 15
444 6 6
440 10 12
445 10 9
422 9 43
446 13 13
445 18 25
426 26 41
417 25 39
433 26 31
421 21 21
420 13 33
435 12 24
406 19 48
421 15 40
426 22 44
404 18 24
394 18 25
393 22 11
392 21 13
379 21 0
397 19 17
374 9 15
368 9 14
375 7 5
371 15 0
331 4 12
350 9 25
344 7 13
353 0 20
337 9 11
316 11 12
340 5 35
313 13 25
313 7 31
303 4 34
316 9 15
325 21 9
303 9 8
320 13 19
315 20 12
309 19 16
288 30 18
305 16 17
295 19 20
295 23 0
276 30 9
270 24 9
278 13 6
279 19 18
263 16 8
272 36 13
256 48 27
266 21 7
264 17 0
256 32 5
254 30 24
254 16 20
247 12 15
267 10 6
255 15 3
260 19 23
249 23 6
235 39 19
241 32 20
257 32 6
245 30 3
235 31 9
233 16 9
242 16 6
237 18 10
232 9 6
234 25 7
242 19 15
221 25 13
234 17 5
227 11 41
222 27 3
213 38 10
222 26 9
227 39 19
205 28 28
192 23 15
218 26 0
190 24 11
587 6 66
571 6 70
582 7 72
573 7 68
544 42 46
533 46 42
546 45 53
552 39 41
511 31 79
528 33 68
527 28 79
524 32 65
498 22 38
503 24 28
525 19 49
495 18 41
487 14 30
505 16 31
503 19 34
486 23 25
476 25 26
477 23 20
477 32 15
462 22 5
480 31 0
459 28 31
458 26 36
466 24 38
448 29 22
431 23 20
452 28 31
436 19 16
443 19 25
433 13 37
429 11 18
414 16 9
426 13 25
405 23 9
412 17 9
425 16 15
415 14 19
401 13 22
429 18 12
411 15 5
417 18 30
407 20 19
397 35 0
417 29 8
400 33 0
393 28 10
411 26 3
391 23 23
400 15 13
371 13 6
399 16 2
395 12 10
393 18 5
365 12 25
368 14 19
382 31 7
375 32 22
357 21 17
365 24 36
351 6 8
360 16 5
355 24 12
354 27 4
348 10 11
359 16 6
338 12 17
342 16 28
337 8 2
347 8 11
330 15 23
338 16 5
337 23 30
345 23 14
330 24 20
318 24 13
311 11 0
333 19 0
306 21 19
293 20 19
314 21 7
301 23 14
324 32 41
313 32 43
304 32 44
316 34 31
295 19 25
296 23 21
293 17 22
283 17 13
294 28 10
292 34 1
276 21 23
265 19 7
257 8 21
275 28 10
268 31 4
274 12 0
270 10 2
259 27 18
253 14 0
247 16 14
251 11 4
245 28 13
258 21 4
249 19 6
245 21 0
249 24 7
236 18 15
228 23 22
238 12 24
232 12 16
240 9 1
224 22 14
225 16 13
221 26 7
236 27 6
207 33 8
215 12 13
216 32 8
213 22 22
222 34 3
223 39 15
223 26 22
216 43 2
202 56 0
215 27 0
212 23 4
203 37 16
205 40 13
214 20 3
198 43 10
570 3 0
579 5 20
562 0 11
567 6 7
543 38 107
553 32 106
534 35 88
546 33 99
516 27 24
515 17 30
520 19 30
513 22 42
497 21 25
494 16 6
507 21 20
500 16 26
494 20 29
484 21 25
487 15 25
476 13 20
478 13 26
458 10 3
457 19 31
468 15 16
469 23 4
439 26 16
452 28 24
442 33 2
456 23 32
443 20 19
445 19 24
420 31 49
427 25 45
410 32 33
395 12 22
410 17 19
408 14 19
404 6 24
393 19 17
404 8 14
394 13 25
378 15 27
372 16 32
385 16 10
375 9 26
379 20 26
369 19 22
377 16 24
363 14 32
348 10 21
358 16 2
369 17 38
361 17 51
357 17 16
349 17 26
345 19 22
347 21 26
338 24 14
347 25 12
343 23 10
336 29 21
319 16 11
305 15 5
312 19 14
323 16 9
290 8 12
304 11 18
311 11 13
302 20 5
296 11 0
285 15 25
284 24 23
292 7 0
289 30 9
278 36 10
280 29 23
257 25 7
265 20 0
265 16 0
238 29 4
257 24 26
238 27 0
249 22 25
244 13 0
240 22 11
228 25 14
207 28 6
194 23 11
207 19 0
218 26 20
192 32 18
570 18 2
569 11 12
586 6 12
566 11 12
539 20 97
540 25 111
537 25 105
537 27 111
510 28 42
517 21 26
509 29 25
524 27 46
497 30 52
494 38 59
495 36 70
497 31 72
500 28 45
486 24 28
475 26 41
464 19 4
456 27 19
480 25 26
461 19 3
473 18 11
468 17 10
463 12 0
446 10 13
438 9 5
440 17 7
438 16 5
442 10 1
433 16 28
424 25 30
430 21 19
432 11 18
436 15 20
417 13 10
404 6 0
404 15 11
420 2 5
400 17 2
400 15 16
413 23 11
379 22 3
391 17 3
398 21 6
402 19 16
367 12 4
395 17 10
370 11 10
363 20 9
368 18 21
367 18 20
371 17 12
342 25 23
356 16 0
341 14 3
332 28 11
349 28 0
344 30 2
344 31 15
341 9 11
324 11 8
325 18 0
325 20 6
328 3 8
325 1 0
319 17 20
324 17 37
333 19 2
334 19 10
314 29 7
311 31 12
305 24 20
299 22 0
307 19 18
293 25 7
294 25 40
286 30 39
262 18 46
283 45 27
289 37 37
276 50 58
260 29 95
265 31 57
263 26 22
254 26 21
276 42 18
254 35 41
266 32 34
248 30 17
255 29 18
258 32 21
257 36 24
246 25 21
259 55 37
245 41 29
255 40 7
256 37 24
230 23 19
234 28 37
238 19 22
237 11 48
233 6 37
239 20 38
213 19 55
228 27 32
222 26 17
224 43 2
244 44 10
234 32 12
234 43 13
221 31 16
231 27 24
218 46 29
210 37 16
217 37 7
224 52 37
223 56 53
207 70 66
213 69 55
203 63 44
203 62 84
203 51 28
572 34 98
566 36 107
565 40 109
567 44 113
533 25 41
526 24 39
528 20 35
536 30 40
527 0 0
524 8 8
527 5 10
526 0 14
496 8 9
514 6 4
507 11 8
499 11 14
494 9 19
481 9 12
468 7 7
465 15 11
484 13 27
470 4 0
464 10 4
453 2 11
449 25 41
437 23 40
446 26 40
433 9 20
436 15 16
422 18 6
416 9 10
411 11 22
435 8 17
416 13 4
424 9 2
413 8 7
411 1 5
401 4 13
420 6 8
400 20 29
400 33 21
401 24 22
379 12 7
396 3 25
396 10 5
385 10 26
377 13 8
355 14 4
362 6 0
361 8 18
367 6 1
380 8 14
363 17 40
370 18 35
357 7 13
334 17 18
363 9 19
344 18 20
339 20 29
340 24 30
338 12 12
326 11 9
332 2 12
333 7 11
315 14 20
330 13 29
312 5 16
302 5 14
314 11 24
316 14 18
302 0 10
301 4 15
306 9 0
286 7 9
273 10 22
292 18 19
280 26 23
259 16 29
269 20 34
270 22 21
266 12 4
259 12 40
262 23 47
244 36 47
246 28 37
249 10 20
240 22 50
246 15 35
238 23 38
233 14 45
229 30 38
241 31 42
222 48 49
208 36 47
225 23 21
221 12 12
203 8 7
195 21 22
213 6 5
192 19 28
204 9 1
204 28 29
577 18 49
576 20 63
578 24 63
587 14 43
556 26 20
563 31 35
567 24 30
561 32 12
517 37 39
550 35 34
527 32 19
524 33 21
490 29 19
494 28 9
500 22 17
498 22 16
481 3 38
492 10 36
481 7 44
466 11 26
475 11 23
476 10 30
450 17 14
452 15 8
464 18 15
453 13 19
440 25 28
457 21 10
443 31 27
456 32 18
434 29 17
433 18 29
433 23 17
436 20 12
406 14 35
426 9 46
414 9 50
402 2 23
400 2 18
383 15 29
401 19 56
382 26 56
375 27 58
361 31 55
381 29 63
371 17 25
346 22 32
343 2 18
361 8 40
352 9 43
350 9 38
344 18 37
337 16 48
326 16 28
323 10 27
313 15 39
323 14 31
312 17 15
314 13 18
313 26 0
320 22 16
302 13 14
300 27 7
281 28 17
283 22 14
284 20 15
283 23 12
286 24 6
271 9 11
248 15 0
261 19 2
233 20 13
253 28 14
243 30 23
246 25 9
237 20 3
234 23 3
234 21 0
243 15 12
229 13 16
237 23 29
218 33 17
226 28 8
214 20 20
202 38 13
205 24 3
199 25 29
192 18 30
217 21 36
583 9 32
575 4 36
595 6 20
576 13 27
547 25 18
540 24 18
550 26 20
551 18 21
531 45 48
530 48 35
532 45 32
522 47 31
483 28 27
495 26 32
508 29 25
488 20 15
496 20 6
498 30 15
451 14 19
455 17 0
446 14 0
439 12 26
455 13 15
452 11 24
445 21 21
444 21 20
431 21 2
425 26 14
442 21 24
448 25 0
419 35 14
428 24 12
417 30 4
419 32 7
429 21 0
419 21 6
416 10 8
415 12 11
408 11 1
393 13 5
410 20 0
384 23 24
385 24 18
383 30 13
386 32 0
378 18 10
359 11 9
376 13 10
375 19 19
356 2 0
352 2 0
355 6 7
360 10 1
363 15 6
352 14 0
341 33 7
345 32 17
334 40 0
348 29 3
347 26 8
353 27 9
342 23 16
343 24 0
337 37 3
330 36 10
328 17 8
335 26 22
317 26 4
318 20 5
295 34 8
300 27 15
313 31 2
301 28 16
302 36 12
291 41 10
284 18 14
287 22 29
273 41 4
276 35 10
257 27 0
277 26 36
260 36 28
274 31 52
273 36 23
273 33 25
247 25 26
264 30 20
251 41 15
240 38 26
244 19 10
225 40 11
247 35 13
233 31 0
208 30 14
221 14 0
214 30 11
212 24 9
210 22 18
224 19 9
202 19 11
224 26 26
209 36 0
209 34 6
575 6 41
587 12 42
575 15 40
585 5 39
543 50 38
534 50 27
541 48 23
542 42 26
508 63 22
515 59 14
505 61 5
524 59 20
490 36 11
489 32 14
493 35 18
481 19 12
476 25 18
486 27 0
462 26 19
453 28 8
457 27 7
440 16 0
462 12 7
443 17 11
443 28 13
422 25 0
446 20 5
435 22 12
436 20 13
431 25 11
411 26 10
403 22 0
418 25 11
410 21 4
415 12 3
418 24 18
373 5 6
390 7 4
378 26 0
387 17 1
379 17 0
373 9 9
364 14 13
380 12 9
366 16 9
364 18 14
361 34 6
366 28 18
358 16 4
339 18 16
346 4 2
336 6 0
325 28 0
334 24 5
334 23 8
335 18 19
316 10 15
309 14 0
308 21 16
324 18 26
304 24 10
308 19 2
321 21 6
296 31 5
293 9 12
313 4 14
311 9 18
300 0 3
307 25 27
279 25 7
271 12 6
282 13 10
283 11 32
268 23 25
260 28 15
286 21 19
269 32 6
264 33 13
276 30 37
249 20 27
250 17 74
250 22 42
244 31 33
246 33 35
234 21 39
230 14 41
228 26 25
235 31 14
235 15 3
224 35 0
228 27 0
216 14 15
216 19 0
214 10 11
200 17 10
205 19 1
205 22 4
207 35 6
186 21 0
208 21 7
198 22 4
198 22 4
593 15 24
575 16 37
570 9 51
583 13 34
535 24 66
552 29 77
558 22 67
560 25 70
533 18 63
541 18 65
528 18 67
526 19 75
496 14 58
502 16 69
495 16 83
481 21 22
488 14 16
481 13 4
477 20 0
473 18 0
466 15 10
463 11 0
462 6 0
460 9 0
435 22 21
445 29 15
449 24 13
420 17 16
422 14 16
428 17 14
424 12 28
427 12 15
425 11 21
419 3 3
423 0 4
429 10 3
404 0 1
413 5 2
419 7 15
420 26 8
410 21 18
418 31 9
396 14 1
392 18 8
392 14 0
392 12 9
375 18 12
377 18 18
373 26 11
382 24 18
353 18 7
366 22 1
349 16 32
359 18 13
344 22 19
363 27 0
351 17 7
345 14 0
330 10 4
344 15 8
340 13 4
331 10 7
332 19 8
313 26 19
310 21 17
318 25 2
308 26 9
291 28 26
306 29 0
298 30 14
310 13 7
299 19 8
298 22 16
283 14 28
278 25 35
290 18 14
263 33 19
287 17 4
265 18 5
284 33 12
258 9 9
274 16 9
257 16 6
264 22 9
242 24 8
262 0 5
255 17 13
248 31 8
239 40 0
261 15 14
242 9 2
250 15 9
239 20 8
242 13 18
225 10 1
244 12 16
217 21 7
222 22 10
215 24 9
228 20 9
215 7 12
212 3 0
193 21 8
209 20 9
198 13 4
203 16 17
571 17 8
571 13 7
559 17 0
570 16 19
530 27 98
530 25 87
538 27 100
543 27 88
516 29 24
521 24 13
517 27 30
512 25 20
497 8 29
498 11 17
489 1 24
490 19 13
492 7 10
482 10 7
479 21 10
467 21 17
465 21 5
456 20 0
454 18 11
447 11 0
435 7 0
453 9 11
436 5 18
432 15 29
436 16 27
439 14 41
424 26 40
422 31 46
421 26 34
417 17 21
424 20 30
412 25 26
418 19 43
410 12 37
413 18 45
382 16 29
389 27 18
393 16 19
377 23 5
390 18 18
375 22 7
374 12 6
374 12 0
365 10 12
372 11 7
350 6 6
336 5 14
343 12 13
357 4 11
317 8 3
333 6 8
319 4 22
316 8 40
326 7 32
314 15 23
325 14 6
320 11 11
311 19 15
322 17 12
307 16 28
309 20 13
307 26 15
303 19 14
286 19 14
284 14 9
285 35 14
276 34 7
263 18 8
261 7 0
262 19 5
275 34 9
263 42 4
274 20 14
262 23 13
266 29 4
262 21 20
258 28 3
258 11 0
249 12 8
240 9 15
248 16 18
253 20 3
239 46 19
245 33 24
251 33 13
249 33 19
261 22 17
243 16 14
237 13 16
226 18 24
233 10 9
246 24 12
232 19 7
235 12 10
237 18 1
207 12 38
229 22 16
222 41 16
217 23 19
217 36 10
222 35 20
201 28 19
201 20 6
193 25 22
562 13 69
574 2 73
569 9 60
571 3 71
536 48 45
559 39 51
548 47 49
553 41 35
535 30 60
510 27 69
528 33 70
519 32 72
519 21 45
494 28 32
514 16 37
508 17 28
491 17 23
494 21 22
497 23 31
481 23 15
489 28 13
475 26 23
480 30 6
460 34 14
469 26 14
467 26 30
462 31 27
443 26 25
450 24 28
442 25 27
448 30 24
442 15 17
427 15 24
439 14 19
434 15 18
416 17 0
429 9 14
413 20 20
418 25 14
413 18 3
415 19 13
418 12 18
409 14 4
392 23 10
391 13 33
410 21 18
411 28 17
411 27 16
406 27 3
393 23 6
406 24 12
379 25 0
398 21 21
385 16 4
399 13 0
382 16 16
380 13 14
370 14 18
379 16 0
380 25 18
380 30 16
368 26 15
363 25 14
346 17 8
362 17 17
368 29 5
357 27 13
340 13 0
366 12 12
354 16 14
346 19 9
353 12 13
339 9 8
344 11 17
324 16 10
329 24 18
341 23 25
324 26 17
312 27 21
318 18 13
328 13 21
308 17 17
304 23 24
308 22 21
319 22 12
313 32 28
305 34 33
313 31 51
297 30 47
299 14 37
306 19 24
318 14 17
287 25 14
291 36 0
277 34 10
286 25 11
269 13 0
265 8 19
263 26 2
265 28 11
270 24 0
254 18 15
247 19 0
264 11 6
260 10 27
266 8 19
248 29 2
238 27 7
245 19 3
253 28 12
233 27 10
241 20 10
228 16 11
227 10 16
232 10 4
238 15 0
227 19 11
222 18 14
218 18 13
215 23 8
213 30 7
225 9 15
221 27 12
224 20 4
230 41 8
232 35 11
208 32 6
228 47 4
218 45 2
219 23 1
219 29 0
220 33 2
194 38 19
208 25 8
213 36 5
559 1 0
572 2 0
569 6 4
580 2 21
549 41 102
539 35 104
544 35 101
547 36 85
514 23 29
502 17 36
514 20 46
521 17 48
507 21 19
502 17 5
511 18 6
516 18 17
480 19 23
494 21 18
480 21 11
460 15 0
486 19 12
484 17 0
464 21 1
466 23 30
464 23 27
432 34 12
447 33 18
454 28 21
427 22 7
449 25 28
444 26 29
417 37 57
426 33 55
405 22 54
407 12 13
401 14 10
414 17 17
393 12 10
399 19 7
401 22 29
399 15 31
377 19 31
387 13 34
391 16 25
373 16 19
366 11 36
372 18 17
379 9 28
369 14 17
368 12 15
367 14 16
351 14 45
362 16 28
351 18 26
356 16 12
340 23 11
349 20 36
344 30 21
331 21 15
326 30 13
342 21 29
324 20 17
319 14 16
329 15 1
317 22 13
311 4 32
311 9 2
310 15 2
296 14 7
282 10 16
293 22 9
296 19 3
289 8 21
281 22 14
274 39 1
283 29 1
266 27 17
257 25 7
252 27 4
258 24 20
239 22 20
237 32 13
242 26 10
235 20 8
235 20 17
221 26 13
208 28 0
205 20 16
193 27 3
196 22 29
206 31 15
563 9 13
578 14 0
566 15 1
561 15 1
545 24 113
537 23 103
530 22 102
541 29 106
518 22 27
512 21 48
526 22 37
514 19 42
514 36 77
500 38 57
510 33 63
508 32 69
501 22 43
506 25 33
498 29 44
476 26 19
472 30 20
469 28 0
465 26 2
461 19 1
448 16 5
451 9 5
432 12 5
433 9 10
449 18 1
450 8 0
446 15 16
435 16 25
428 20 16
423 23 25
422 20 12
430 10 0
425 11 12
403 8 17
397 12 3
415 6 9
407 21 11
413 18 0
404 23 3
400 24 0
402 21 17
380 30 7
387 20 12
380 14 17
375 13 10
367 20 16
380 16 12
351 21 29
366 15 27
349 25 22
372 21 4
344 14 7
367 8 2
347 27 13
344 20 16
349 24 15
345 23 2
330 13 11
330 10 4
331 23 5
320 23 13
318 12 0
326 1 17
325 13 19
327 14 14
316 32 13
323 31 6
304 36 0
316 35 8
303 30 2
302 31 17
296 26 0
287 23 9
286 23 45
276 25 46
281 27 55
289 41 34
275 30 35
281 51 48
261 31 82
283 28 49
272 30 17
262 29 22
256 42 18
250 33 16
262 38 34
254 27 13
247 25 20
253 29 18
252 36 24
238 26 27
247 54 41
251 38 0
249 40 12
234 31 21
236 30 24
249 34 32
230 27 25
236 12 43
221 10 48
227 23 44
224 19 37
240 25 24
220 26 19
233 42 6
246 40 7
236 32 6
225 40 0
235 32 0
220 23 17
222 44 25
216 32 13
224 34 15
202 49 43
212 53 51
209 70 74
213 67 56
199 71 58
208 60 90
208 54 25
