# Supplementary material for: Emergent adaptive behaviour of GRN-controlled simulated robots in a changing environment
Source: PeerJ. 2016 Dec 21;4:e2812. doi: 10.7717/peerj.2812 (PMC5180581; doi:10.7717/peerj.2812)
Supplement: Supplemental Information 2 [file peerj-04-2812-s002.zip › data & R_code for figures/ANN_example.txt]

544 28 15
555 19 18
547 21 21
545 30 27
535 27 23
517 27 39
525 33 50
521 28 58
513 21 45
502 25 34
519 20 38
508 20 35
492 19 29
490 21 28
492 21 30
486 23 16
481 24 19
470 24 28
473 30 9
469 31 22
463 23 20
464 29 38
456 30 33
450 26 32
441 22 33
439 28 31
448 27 21
437 14 24
436 15 22
445 14 22
437 13 12
422 13 5
430 8 14
416 19 21
409 23 17
409 22 9
424 17 13
414 12 21
410 16 12
398 23 16
398 16 24
406 24 13
404 28 8
413 25 11
410 28 9
397 21 3
397 24 10
388 24 2
391 22 14
393 17 12
391 17 0
380 14 14
381 13 14
364 16 21
373 19 7
371 25 10
371 32 13
361 26 18
363 27 23
350 13 7
367 14 13
359 26 12
353 27 16
346 13 3
360 15 3
352 14 22
339 19 15
348 12 5
340 8 4
340 13 16
330 14 9
327 23 18
342 26 26
321 27 14
317 27 16
322 18 10
322 15 16
300 17 25
309 23 29
315 20 18
320 22 8
307 32 26
314 34 29
310 30 49
300 31 40
304 16 36
301 20 15
311 16 14
290 24 5
287 33 1
275 34 15
286 27 11
270 15 5
265 6 16
266 26 8
264 32 8
264 22 9
258 19 8
255 19 4
264 11 6
259 11 19
259 12 10
252 31 0
245 24 7
251 19 8
248 27 7
242 29 9
242 16 8
228 19 15
234 7 19
227 11 11
235 14 2
221 20 10
229 18 17
218 22 7
219 23 7
212 29 1
217 9 7
225 27 3
218 19 13
225 41 8
226 34 10
208 29 6
219 49 2
211 49 7
215 26 7
210 27 3
217 37 7
194 34 15
212 22 15
209 36 5
565 0 0
568 2 0
565 7 0
576 2 13
547 37 62
541 32 56
536 35 61
546 37 58
514 22 33
510 16 29
510 20 46
512 19 43
510 22 13
510 15 6
509 16 8
511 20 17
486 22 15
487 17 14
485 23 13
468 18 5
479 17 12
479 19 4
460 23 7
465 20 22
464 20 22
439 30 10
444 35 10
446 32 24
433 21 13
443 21 21
442 23 21
412 33 51
420 30 50
411 25 50
405 12 5
402 14 16
416 13 13
390 16 17
392 16 6
400 18 21
398 19 22
375 16 24
385 16 25
387 13 27
379 12 28
371 11 38
379 19 25
381 11 28
364 12 24
367 12 23
365 11 21
354 11 50
358 12 37
350 17 23
353 19 16
341 20 19
352 24 27
338 30 17
336 23 6
325 28 13
343 23 21
332 17 20
320 14 16
327 16 5
319 18 7
311 5 23
310 12 9
306 18 5
301 16 14
290 13 14
293 19 14
295 23 10
285 8 13
275 22 18
268 38 1
278 25 4
260 23 9
255 24 8
261 23 4
254 25 19
246 26 18
245 29 5
246 26 15
229 17 3
232 20 16
224 26 19
214 27 7
203 22 9
202 25 5
198 21 24
211 32 7
330 23 7
322 21 11
323 8 3
326 5 9
332 15 22
323 16 19
315 29 4
314 29 10
310 35 8
310 31 14
304 28 1
302 27 14
296 24 3
287 19 15
286 22 45
283 27 38
272 26 46
280 44 36
275 28 29
283 48 49
265 31 52
274 26 54
266 27 14
259 31 22
257 43 26
256 35 25
254 35 27
259 24 15
249 28 20
248 32 11
