# Supplementary material for: Emergent adaptive behaviour of GRN-controlled simulated robots in a changing environment
Source: PeerJ. 2016 Dec 21;4:e2812. doi: 10.7717/peerj.2812 (PMC5180581; doi:10.7717/peerj.2812)
Supplement: Supplemental Information 2 [file peerj-04-2812-s002.zip › data & R_code for figures/figure2_1.txt]

1.0 10.0
2.0 25.0
3.0 23.0
4.0 11.0
5.0 18.0
6.0 11.0
7.0 22.0
8.0 16.0
9.0 14.0
10.0 12.0
11.0 6.0
12.0 3.0
13.0 4.0
14.0 1.0
15.0 4.0
16.0 4.0
17.0 6.0
18.0 5.0
19.0 3.0
20.0 8.0
21.0 3.0
22.0 2.0
23.0 0.0
24.0 5.0
25.0 8.0
26.0 9.0
27.0 10.0
28.0 4.0
29.0 6.0
30.0 4.0
31.0 7.0
32.0 9.0
33.0 1.0
34.0 3.0
35.0 9.0
36.0 0.0
37.0 1.0
38.0 1.0
39.0 2.0
40.0 6.0
41.0 5.0
42.0 3.0
43.0 5.0
44.0 2.0
45.0 1.0
46.0 5.0
47.0 1.0
48.0 0.0
49.0 6.0
50.0 2.0
51.0 3.0
52.0 2.0
53.0 5.0
54.0 5.0
55.0 2.0
56.0 4.0
57.0 2.0
58.0 4.0
59.0 2.0
60.0 2.0
61.0 4.0
62.0 1.0
63.0 10.0
64.0 5.0
65.0 6.0
66.0 5.0
67.0 2.0
68.0 5.0
69.0 3.0
70.0 3.0
71.0 4.0
72.0 9.0
73.0 4.0
74.0 5.0
75.0 7.0
76.0 4.0
77.0 13.0
78.0 10.0
79.0 3.0
80.0 6.0
81.0 8.0
82.0 3.0
83.0 2.0
84.0 7.0
85.0 2.0
86.0 0.0
87.0 4.0
88.0 5.0
89.0 5.0
90.0 5.0
91.0 6.0
92.0 4.0
93.0 3.0
94.0 1.0
95.0 4.0
96.0 4.0
97.0 3.0
98.0 2.0
99.0 1.0
100.0 6.0
101.0 0.0
102.0 7.0
103.0 2.0
104.0 4.0
105.0 4.0
106.0 8.0
107.0 7.0
108.0 8.0
109.0 8.0
110.0 4.0
111.0 2.0
112.0 2.0
113.0 2.0
114.0 7.0
115.0 2.0
116.0 7.0
117.0 5.0
118.0 9.0
119.0 8.0
120.0 5.0
121.0 7.0
122.0 9.0
123.0 4.0
124.0 4.0
125.0 4.0
126.0 4.0
127.0 3.0
128.0 4.0
129.0 1.0
130.0 2.0
131.0 6.0
132.0 13.0
133.0 2.0
134.0 5.0
135.0 1.0
136.0 3.0
137.0 4.0
138.0 4.0
139.0 4.0
140.0 5.0
141.0 5.0
142.0 5.0
143.0 0.0
144.0 1.0
145.0 5.0
146.0 2.0
147.0 7.0
148.0 7.0
149.0 4.0
150.0 3.0
151.0 4.0
152.0 2.0
153.0 7.0
154.0 4.0
155.0 6.0
156.0 6.0
157.0 3.0
158.0 4.0
159.0 2.0
160.0 3.0
161.0 6.0
162.0 4.0
163.0 7.0
164.0 1.0
165.0 6.0
166.0 4.0
167.0 10.0
168.0 10.0
169.0 0.0
170.0 8.0
171.0 7.0
172.0 5.0
173.0 2.0
174.0 3.0
175.0 5.0
176.0 3.0
177.0 7.0
178.0 4.0
179.0 4.0
180.0 9.0
181.0 3.0
182.0 4.0
183.0 5.0
184.0 3.0
185.0 8.0
186.0 7.0
187.0 5.0
188.0 4.0
189.0 3.0
190.0 8.0
191.0 1.0
192.0 2.0
193.0 13.0
194.0 8.0
195.0 11.0
196.0 5.0
197.0 7.0
198.0 9.0
199.0 8.0
200.0 7.0
201.0 6.0
202.0 8.0
203.0 8.0
204.0 8.0
205.0 5.0
206.0 14.0
207.0 7.0
208.0 1.0
209.0 2.0
210.0 2.0
211.0 2.0
212.0 3.0
213.0 10.0
214.0 10.0
215.0 8.0
216.0 2.0
217.0 4.0
218.0 3.0
219.0 4.0
220.0 10.0
221.0 4.0
222.0 6.0
223.0 2.0
224.0 4.0
225.0 2.0
226.0 8.0
227.0 3.0
228.0 6.0
229.0 5.0
230.0 11.0
231.0 9.0
232.0 10.0
233.0 9.0
234.0 4.0
235.0 9.0
236.0 5.0
237.0 2.0
238.0 4.0
239.0 3.0
240.0 5.0
241.0 1.0
242.0 2.0
243.0 5.0
244.0 1.0
245.0 2.0
246.0 2.0
247.0 4.0
248.0 3.0
249.0 2.0
250.0 1.0
251.0 1.0
252.0 2.0
253.0 3.0
254.0 2.0
255.0 3.0
256.0 9.0
257.0 5.0
258.0 4.0
259.0 4.0
260.0 6.0
261.0 4.0
262.0 6.0
263.0 5.0
264.0 3.0
265.0 4.0
266.0 1.0
267.0 5.0
268.0 3.0
269.0 1.0
270.0 20.0
271.0 7.0
272.0 14.0
273.0 10.0
274.0 6.0
275.0 12.0
276.0 7.0
277.0 9.0
278.0 4.0
279.0 9.0
280.0 3.0
281.0 4.0
282.0 2.0
283.0 3.0
284.0 5.0
285.0 3.0
286.0 0.0
287.0 0.0
288.0 2.0
289.0 3.0
290.0 4.0
291.0 5.0
292.0 10.0
293.0 11.0
294.0 6.0
295.0 4.0
296.0 7.0
297.0 5.0
298.0 5.0
299.0 6.0
300.0 9.0
301.0 4.0
302.0 3.0
303.0 10.0
304.0 19.0
305.0 10.0
306.0 11.0
307.0 6.0
308.0 3.0
309.0 8.0
310.0 17.0
311.0 30.0
312.0 31.0
313.0 23.0
314.0 35.0
315.0 38.0
316.0 27.0
317.0 23.0
318.0 30.0
319.0 30.0
