# Supplementary material for: Emergent adaptive behaviour of GRN-controlled simulated robots in a changing environment
Source: PeerJ. 2016 Dec 21;4:e2812. doi: 10.7717/peerj.2812 (PMC5180581; doi:10.7717/peerj.2812)
Supplement: Supplemental Information 2 [file peerj-04-2812-s002.zip › data & R_code for figures/figure2_2.txt]

10.0 5.0
20.0 10.0
30.0 19.0
430.0 11.0
40.0 8.0
50.0 14.0
60.0 18.0
70.0 5.0
80.0 7.0
90.0 4.0
100.0 0.0
110.0 6.0
120.0 6.0
130.0 5.0
140.0 7.0
150.0 2.0
160.0 9.0
170.0 5.0
180.0 2.0
190.0 4.0
200.0 1.0
210.0 3.0
220.0 7.0
230.0 3.0
240.0 1.0
250.0 8.0
260.0 8.0
660.0 4.0
670.0 1.0
680.0 1.0
120.0 9.0
130.0 6.0
140.0 6.0
150.0 4.0
160.0 3.0
170.0 6.0
180.0 8.0
190.0 4.0
200.0 6.0
210.0 8.0
220.0 8.0
230.0 6.0
240.0 3.0
250.0 4.0
260.0 4.0
270.0 8.0
280.0 3.0
290.0 5.0
300.0 6.0
310.0 4.0
320.0 2.0
330.0 11.0
340.0 7.0
350.0 7.0
360.0 2.0
370.0 1.0
380.0 4.0
390.0 1.0
400.0 8.0
410.0 1.0
420.0 1.0
430.0 3.0
440.0 4.0
450.0 2.0
460.0 2.0
470.0 1.0
480.0 3.0
490.0 2.0
500.0 3.0
510.0 8.0
520.0 5.0
530.0 3.0
540.0 0.0
550.0 3.0
560.0 10.0
570.0 5.0
580.0 3.0
590.0 6.0
600.0 5.0
610.0 4.0
620.0 5.0
630.0 8.0
640.0 9.0
650.0 5.0
660.0 6.0
670.0 4.0
680.0 2.0
690.0 2.0
700.0 8.0
710.0 5.0
720.0 11.0
730.0 13.0
740.0 6.0
750.0 7.0
760.0 7.0
770.0 9.0
780.0 6.0
790.0 4.0
800.0 8.0
810.0 8.0
820.0 3.0
830.0 3.0
840.0 1.0
850.0 9.0
860.0 8.0
870.0 9.0
880.0 8.0
890.0 11.0
900.0 12.0
910.0 8.0
920.0 5.0
930.0 1.0
940.0 2.0
950.0 2.0
960.0 2.0
970.0 10.0
980.0 3.0
990.0 5.0
1000.0 2.0
1130.0 9.0
1140.0 3.0
1150.0 5.0
1160.0 6.0
1170.0 7.0
1180.0 12.0
1190.0 8.0
1200.0 7.0
1210.0 4.0
1220.0 8.0
1230.0 5.0
1240.0 13.0
1250.0 1.0
1260.0 10.0
1270.0 12.0
1280.0 3.0
1290.0 6.0
1300.0 2.0
1310.0 4.0
1320.0 4.0
1330.0 4.0
1340.0 5.0
1350.0 4.0
1360.0 6.0
1370.0 5.0
840.0 5.0
850.0 3.0
860.0 2.0
870.0 3.0
880.0 6.0
890.0 1.0
900.0 7.0
910.0 3.0
920.0 3.0
930.0 2.0
940.0 5.0
950.0 2.0
970.0 5.0
980.0 2.0
990.0 6.0
1000.0 4.0
1010.0 10.0
1020.0 5.0
1030.0 1.0
1040.0 4.0
1050.0 1.0
1060.0 4.0
1070.0 8.0
1080.0 4.0
1090.0 9.0
1100.0 6.0
1110.0 7.0
1120.0 15.0
1130.0 12.0
1140.0 10.0
1150.0 16.0
1160.0 7.0
1170.0 8.0
1180.0 6.0
1190.0 8.0
1200.0 10.0
1210.0 8.0
1220.0 7.0
1230.0 12.0
1240.0 6.0
1250.0 12.0
1260.0 12.0
1270.0 5.0
1280.0 6.0
1290.0 11.0
1300.0 10.0
1310.0 2.0
1320.0 5.0
1440.0 4.0
1450.0 5.0
1460.0 6.0
1470.0 5.0
1480.0 4.0
1490.0 3.0
1500.0 9.0
1510.0 4.0
1520.0 5.0
1530.0 3.0
1540.0 5.0
1550.0 5.0
1560.0 4.0
1570.0 7.0
1580.0 14.0
1590.0 13.0
1600.0 11.0
1610.0 8.0
1620.0 6.0
1630.0 7.0
1640.0 8.0
1650.0 7.0
1660.0 7.0
1670.0 12.0
1680.0 8.0
1690.0 5.0
1910.0 11.0
1920.0 7.0
1930.0 13.0
1940.0 6.0
1950.0 4.0
1960.0 6.0
1970.0 12.0
1980.0 6.0
1990.0 11.0
2000.0 10.0
2010.0 9.0
2020.0 11.0
2030.0 17.0
2040.0 9.0
2050.0 8.0
2060.0 9.0
2070.0 9.0
2080.0 9.0
2090.0 7.0
2100.0 16.0
2110.0 16.0
2120.0 18.0
2130.0 7.0
2140.0 9.0
2150.0 2.0
2160.0 8.0
2170.0 3.0
2180.0 12.0
2190.0 15.0
2200.0 9.0
2210.0 6.0
2220.0 11.0
2230.0 8.0
2240.0 9.0
2250.0 5.0
2420.0 1.0
2430.0 1.0
2440.0 3.0
2450.0 0.0
2460.0 7.0
2470.0 10.0
2480.0 8.0
2490.0 2.0
2500.0 0.0
2510.0 4.0
2520.0 0.0
2530.0 4.0
2540.0 0.0
2550.0 5.0
2560.0 3.0
2570.0 8.0
2580.0 7.0
2590.0 9.0
2600.0 12.0
2610.0 10.0
2620.0 6.0
2630.0 2.0
2640.0 2.0
2650.0 2.0
2660.0 1.0
2670.0 7.0
2680.0 3.0
2690.0 10.0
2700.0 9.0
2630.0 1.0
2640.0 6.0
2650.0 15.0
2660.0 1.0
2670.0 7.0
2680.0 3.0
2690.0 0.0
2700.0 0.0
2710.0 3.0
2720.0 14.0
2260.0 4.0
2270.0 19.0
2280.0 18.0
2290.0 16.0
2300.0 8.0
2310.0 17.0
2320.0 18.0
2330.0 13.0
2340.0 16.0
2350.0 17.0
2360.0 19.0
2370.0 27.0
2380.0 26.0
2390.0 32.0
2400.0 22.0
2410.0 15.0
690.0 26.0
2390.0 15.0
2390.0 21.0
2390.0 10.0
2390.0 16.0
2390.0 5.0
690.0 26.0
2390.0 18.0
2390.0 10.0
2390.0 17.0
2390.0 10.0
