# Supplementary material for: Emergent adaptive behaviour of GRN-controlled simulated robots in a changing environment
Source: PeerJ. 2016 Dec 21;4:e2812. doi: 10.7717/peerj.2812 (PMC5180581; doi:10.7717/peerj.2812)
Supplement: Supplemental Information 2 [file peerj-04-2812-s002.zip › data & R_code for figures/figure2_4.txt]

572.0 12.0
544.0 15.0
521.0 7.0
499.0 12.0
483.0 8.0
474.0 8.0
466.0 2.0
445.0 3.0
437.0 4.0
421.0 2.0
403.0 6.0
392.0 3.0
390.0 4.0
376.0 1.0
379.0 4.0
363.0 4.0
363.0 6.0
350.0 5.0
350.0 3.0
340.0 8.0
338.0 3.0
328.0 2.0
326.0 0.0
314.0 5.0
313.0 8.0
309.0 9.0
307.0 10.0
300.0 4.0
298.0 6.0
284.0 4.0
285.0 7.0
269.0 9.0
267.0 1.0
259.0 3.0
259.0 9.0
249.0 0.0
254.0 1.0
247.0 1.0
249.0 2.0
245.0 6.0
245.0 5.0
235.0 3.0
241.0 5.0
238.0 2.0
239.0 1.0
234.0 5.0
236.0 1.0
232.0 0.0
232.0 6.0
229.0 2.0
229.0 3.0
223.0 2.0
224.0 5.0
218.0 5.0
220.0 2.0
215.0 4.0
215.0 2.0
208.0 4.0
211.0 2.0
204.0 2.0
205.0 4.0
202.0 1.0
202.0 10.0
197.0 5.0
198.0 6.0
192.0 5.0
193.0 2.0
189.0 5.0
193.0 3.0
187.0 3.0
189.0 4.0
181.0 9.0
185.0 4.0
182.0 5.0
177.0 7.0
171.0 4.0
175.0 13.0
171.0 10.0
173.0 3.0
169.0 6.0
171.0 8.0
170.0 3.0
170.0 2.0
159.0 7.0
166.0 2.0
163.0 0.0
168.0 4.0
166.0 5.0
163.0 5.0
161.0 5.0
161.0 6.0
153.0 4.0
157.0 3.0
153.0 1.0
155.0 4.0
151.0 4.0
155.0 3.0
152.0 2.0
153.0 1.0
152.0 6.0
152.0 0.0
150.0 7.0
151.0 2.0
149.0 4.0
151.0 4.0
147.0 8.0
149.0 7.0
144.0 8.0
146.0 8.0
143.0 4.0
145.0 2.0
143.0 2.0
145.0 2.0
142.0 7.0
145.0 2.0
142.0 7.0
142.0 5.0
139.0 9.0
142.0 8.0
137.0 5.0
140.0 7.0
135.0 9.0
139.0 4.0
134.0 4.0
139.0 4.0
135.0 4.0
138.0 3.0
134.0 4.0
138.0 1.0
132.0 2.0
137.0 6.0
134.0 13.0
137.0 2.0
136.0 5.0
136.0 1.0
134.0 3.0
135.0 4.0
134.0 4.0
135.0 4.0
135.0 5.0
134.0 5.0
132.0 5.0
133.0 0.0
127.0 1.0
132.0 5.0
129.0 2.0
131.0 7.0
128.0 7.0
130.0 4.0
129.0 3.0
130.0 4.0
129.0 2.0
130.0 7.0
129.0 4.0
130.0 6.0
128.0 6.0
129.0 3.0
125.0 4.0
128.0 2.0
125.0 3.0
128.0 6.0
126.0 4.0
127.0 7.0
125.0 1.0
128.0 6.0
123.0 4.0
127.0 10.0
120.0 10.0
126.0 0.0
125.0 8.0
125.0 7.0
122.0 5.0
124.0 2.0
119.0 3.0
123.0 5.0
119.0 3.0
123.0 7.0
121.0 4.0
123.0 4.0
120.0 9.0
121.0 3.0
120.0 4.0
120.0 5.0
119.0 3.0
120.0 8.0
119.0 7.0
120.0 5.0
117.0 4.0
118.0 3.0
116.0 8.0
118.0 1.0
116.0 2.0
116.0 13.0
116.0 8.0
115.0 11.0
115.0 5.0
115.0 7.0
113.0 9.0
114.0 8.0
111.0 7.0
114.0 6.0
112.0 8.0
113.0 8.0
111.0 8.0
114.0 5.0
111.0 14.0
114.0 7.0
113.0 1.0
114.0 2.0
113.0 2.0
114.0 2.0
114.0 3.0
115.0 10.0
112.0 10.0
112.0 8.0
110.0 2.0
110.0 4.0
103.0 3.0
110.0 4.0
106.0 10.0
110.0 4.0
109.0 6.0
109.0 2.0
109.0 4.0
109.0 2.0
107.0 8.0
109.0 3.0
108.0 6.0
109.0 5.0
107.0 11.0
110.0 9.0
108.0 10.0
110.0 9.0
107.0 4.0
108.0 9.0
105.0 5.0
107.0 2.0
105.0 4.0
107.0 3.0
103.0 5.0
105.0 1.0
104.0 2.0
105.0 5.0
102.0 1.0
105.0 2.0
103.0 2.0
105.0 4.0
104.0 3.0
105.0 2.0
103.0 1.0
100.0 2.0
102.0 3.0
100.0 2.0
101.0 3.0
99.0 9.0
101.0 5.0
97.0 4.0
99.0 4.0
98.0 6.0
99.0 4.0
93.0 6.0
98.0 5.0
97.0 3.0
98.0 4.0
98.0 5.0
95.0 3.0
94.0 2.0
95.0 7.0
91.0 14.0
95.0 10.0
92.0 6.0
96.0 12.0
95.0 7.0
96.0 9.0
93.0 4.0
96.0 9.0
95.0 3.0
94.0 4.0
95.0 3.0
95.0 5.0
95.0 2.0
95.0 3.0
94.0 4.0
95.0 5.0
92.0 10.0
95.0 11.0
93.0 6.0
95.0 4.0
94.0 7.0
94.0 5.0
91.0 5.0
94.0 6.0
92.0 9.0
94.0 4.0
94.0 3.0
94.0 10.0
94.0 19.0
94.0 10.0
91.0 11.0
94.0 6.0
94.0 3.0
94.0 18.0
108.0 22.0
110.0 28.0
97.0 21.0
90.0 18.0
80.0 21.0
75.0 25.0
72.0 36.0
72.0 27.0
71.0 11.0
71.0 16.0
69.0 16.0
70.0 17.0
69.0 18.0
69.0 8.0
69.0 17.0
