# Supplementary material for: Emergent adaptive behaviour of GRN-controlled simulated robots in a changing environment
Source: PeerJ. 2016 Dec 21;4:e2812. doi: 10.7717/peerj.2812 (PMC5180581; doi:10.7717/peerj.2812)
Supplement: Supplemental Information 2 [file peerj-04-2812-s002.zip › data & R_code for figures/figure2_5.txt]

583.0 11.0
572.0 9.0
564.0 5.0
509.0 3.0
493.0 17.0
494.0 2.0
478.0 3.0
437.0 1.0
435.0 2.0
419.0 1.0
417.0 5.0
388.0 6.0
376.0 2.0
375.0 10.0
365.0 5.0
362.0 1.0
353.0 5.0
356.0 4.0
341.0 2.0
344.0 1.0
334.0 1.0
331.0 3.0
315.0 1.0
315.0 5.0
309.0 3.0
307.0 1.0
299.0 2.0
291.0 8.0
278.0 1.0
281.0 2.0
274.0 1.0
273.0 0.0
265.0 1.0
265.0 3.0
258.0 6.0
258.0 1.0
248.0 2.0
251.0 3.0
246.0 5.0
248.0 1.0
239.0 1.0
241.0 1.0
238.0 2.0
237.0 3.0
230.0 2.0
231.0 2.0
221.0 5.0
226.0 6.0
222.0 2.0
220.0 1.0
207.0 2.0
213.0 2.0
206.0 1.0
210.0 3.0
198.0 6.0
203.0 8.0
193.0 5.0
199.0 6.0
193.0 2.0
199.0 1.0
197.0 1.0
199.0 0.0
189.0 1.0
193.0 0.0
184.0 2.0
189.0 3.0
183.0 5.0
182.0 3.0
175.0 6.0
179.0 5.0
171.0 3.0
177.0 1.0
169.0 1.0
173.0 1.0
166.0 0.0
162.0 3.0
156.0 3.0
160.0 5.0
155.0 1.0
158.0 3.0
158.0 1.0
155.0 1.0
150.0 1.0
149.0 0.0
148.0 1.0
148.0 0.0
145.0 0.0
146.0 0.0
142.0 3.0
142.0 2.0
139.0 2.0
141.0 0.0
138.0 4.0
139.0 0.0
137.0 1.0
139.0 2.0
135.0 2.0
136.0 1.0
134.0 0.0
134.0 2.0
133.0 2.0
133.0 2.0
128.0 2.0
132.0 1.0
127.0 2.0
132.0 1.0
125.0 2.0
129.0 0.0
125.0 0.0
127.0 0.0
121.0 0.0
124.0 0.0
122.0 5.0
123.0 0.0
117.0 5.0
119.0 4.0
118.0 1.0
119.0 0.0
117.0 0.0
119.0 0.0
119.0 0.0
119.0 0.0
117.0 0.0
120.0 2.0
118.0 0.0
118.0 1.0
114.0 3.0
116.0 0.0
115.0 0.0
116.0 3.0
112.0 4.0
115.0 1.0
115.0 1.0
111.0 2.0
112.0 1.0
111.0 3.0
110.0 0.0
109.0 0.0
110.0 3.0
106.0 1.0
111.0 1.0
111.0 0.0
111.0 0.0
107.0 2.0
109.0 2.0
103.0 1.0
109.0 15.0
107.0 3.0
108.0 1.0
107.0 12.0
107.0 1.0
106.0 2.0
102.0 4.0
106.0 2.0
103.0 2.0
103.0 4.0
105.0 3.0
105.0 2.0
102.0 6.0
105.0 3.0
103.0 5.0
105.0 4.0
103.0 11.0
105.0 10.0
104.0 2.0
104.0 0.0
102.0 10.0
103.0 1.0
98.0 7.0
101.0 6.0
96.0 11.0
99.0 3.0
95.0 17.0
97.0 15.0
96.0 2.0
97.0 11.0
96.0 10.0
97.0 2.0
93.0 7.0
95.0 2.0
93.0 6.0
95.0 6.0
95.0 8.0
94.0 8.0
92.0 4.0
93.0 7.0
89.0 10.0
88.0 6.0
82.0 4.0
84.0 5.0
82.0 1.0
83.0 0.0
82.0 1.0
82.0 2.0
79.0 2.0
83.0 1.0
81.0 3.0
83.0 4.0
81.0 4.0
83.0 1.0
84.0 5.0
82.0 12.0
83.0 9.0
83.0 11.0
81.0 7.0
83.0 4.0
82.0 5.0
81.0 6.0
81.0 2.0
78.0 5.0
79.0 15.0
78.0 12.0
79.0 11.0
75.0 12.0
76.0 5.0
80.0 7.0
79.0 6.0
79.0 12.0
76.0 3.0
76.0 6.0
76.0 6.0
77.0 7.0
76.0 9.0
77.0 4.0
74.0 6.0
77.0 4.0
73.0 3.0
75.0 1.0
74.0 3.0
75.0 3.0
73.0 6.0
75.0 0.0
73.0 5.0
75.0 5.0
74.0 5.0
75.0 4.0
72.0 7.0
74.0 7.0
72.0 9.0
72.0 5.0
70.0 1.0
72.0 5.0
70.0 8.0
71.0 6.0
70.0 3.0
71.0 4.0
71.0 7.0
69.0 5.0
71.0 4.0
70.0 5.0
71.0 2.0
71.0 3.0
72.0 5.0
70.0 5.0
71.0 5.0
71.0 7.0
72.0 6.0
71.0 3.0
71.0 9.0
71.0 3.0
71.0 7.0
71.0 5.0
71.0 4.0
69.0 10.0
70.0 17.0
69.0 13.0
71.0 3.0
70.0 3.0
72.0 6.0
71.0 11.0
71.0 4.0
69.0 6.0
70.0 17.0
69.0 8.0
69.0 8.0
69.0 17.0
69.0 11.0
69.0 4.0
70.0 8.0
70.0 6.0
70.0 6.0
69.0 6.0
68.0 8.0
69.0 5.0
69.0 6.0 
69.0 8.0
67.0 8.0
68.0 6.0
68.0 7.0
69.0 8.0
68.0 10.0
69.0 13.0
69.0 14.0
69.0 11.0
68.0 10.0
69.0 12.0
68.0 14.0
68.0 9.0
67.0 8.0
68.0 10.0
68.0 12.0
66.0 13.0
67.0 12.0
66.0 19.0
66.0 14.0
66.0 17.0
66.0 12.0
65.0 13.0
66.0 16.0
65.0 20.0
66.0 21.0
64.0 37.0
66.0 22.0
66.0 15.0
66.0 12.0
69.0 17.0
69.0 11.0
66.0 17.0
66.0 16.0
