# Supplementary material for: Emergent adaptive behaviour of GRN-controlled simulated robots in a changing environment
Source: PeerJ. 2016 Dec 21;4:e2812. doi: 10.7717/peerj.2812 (PMC5180581; doi:10.7717/peerj.2812)
Supplement: Supplemental Information 2 [file peerj-04-2812-s002.zip › data & R_code for figures/figure2_6.txt]

572.0 8.0
545.0 19.0
529.0 10.0
504.0 22.0
488.0 12.0
476.0 28.0
462.0 23.0
452.0 16.0
443.0 6.0
432.0 4.0
428.0 9.0
417.0 8.0
412.0 6.0
406.0 8.0
398.0 10.0
390.0 2.0
388.0 4.0
377.0 2.0
377.0 4.0
367.0 2.0
362.0 2.0
353.0 4.0
355.0 1.0
338.0 10.0
342.0 5.0
329.0 6.0
333.0 5.0
317.0 2.0
318.0 5.0
307.0 3.0
308.0 3.0
297.0 4.0
294.0 9.0
288.0 4.0
286.0 5.0
280.0 7.0
281.0 4.0
271.0 13.0
273.0 10.0
266.0 3.0
264.0 6.0
254.0 8.0
256.0 3.0
245.0 2.0
250.0 7.0
244.0 2.0
241.0 0.0
235.0 4.0
235.0 5.0
227.0 3.0
227.0 1.0
222.0 2.0
220.0 3.0
216.0 2.0
216.0 0.0
208.0 1.0
210.0 8.0
208.0 3.0
208.0 3.0
202.0 1.0
204.0 0.0
197.0 7.0
199.0 8.0
196.0 5.0
197.0 2.0
195.0 4.0
193.0 3.0
186.0 1.0
191.0 3.0
187.0 1.0
189.0 3.0
183.0 2.0
187.0 0.0
178.0 0.0
182.0 1.0
173.0 0.0
175.0 0.0
171.0 2.0
173.0 1.0
168.0 0.0
170.0 0.0
165.0 3.0
169.0 7.0
164.0 4.0
167.0 3.0
161.0 1.0
166.0 0.0
164.0 2.0
166.0 1.0
164.0 0.0
166.0 1.0
161.0 2.0
163.0 2.0
157.0 4.0
161.0 0.0
154.0 0.0
153.0 4.0
151.0 0.0
150.0 1.0
145.0 0.0
151.0 2.0
146.0 2.0
150.0 0.0
147.0 3.0
148.0 1.0
142.0 4.0
146.0 1.0
142.0 0.0
144.0 4.0
140.0 2.0
141.0 4.0
138.0 5.0
140.0 3.0
137.0 6.0
139.0 6.0
136.0 4.0
137.0 3.0
132.0 2.0
136.0 2.0
137.0 2.0
136.0 2.0
132.0 3.0
134.0 3.0
130.0 1.0
133.0 2.0
129.0 1.0
132.0 1.0
129.0 1.0
131.0 1.0
130.0 1.0
131.0 3.0
127.0 5.0
131.0 3.0
124.0 4.0
130.0 6.0
129.0 3.0
130.0 1.0
124.0 2.0
128.0 2.0
126.0 1.0
128.0 2.0
125.0 1.0
126.0 0.0
124.0 1.0
125.0 2.0
122.0 3.0
122.0 2.0
120.0 1.0
121.0 1.0
115.0 2.0
120.0 2.0
119.0 4.0
119.0 5.0
115.0 5.0
116.0 9.0
113.0 5.0
117.0 4.0
112.0 4.0
116.0 0.0
112.0 0.0
113.0 3.0
111.0 5.0
111.0 1.0
109.0 2.0
112.0 2.0
110.0 2.0
112.0 3.0
110.0 12.0
111.0 0.0
106.0 1.0
110.0 0.0
106.0 1.0
110.0 4.0
108.0 5.0
110.0 4.0
106.0 11.0
109.0 13.0
106.0 14.0
107.0 12.0
104.0 3.0
105.0 2.0
102.0 11.0
104.0 15.0
98.0 16.0
104.0 17.0
101.0 10.0
103.0 9.0
101.0 10.0
102.0 6.0
100.0 9.0
101.0 7.0
100.0 12.0
101.0 15.0
96.0 11.0
99.0 11.0
96.0 12.0
99.0 10.0
98.0 9.0
98.0 16.0
94.0 17.0
98.0 12.0
98.0 15.0
98.0 4.0
96.0 8.0
97.0 9.0
97.0 23.0
97.0 11.0
95.0 7.0
97.0 5.0
94.0 11.0
96.0 11.0
94.0 18.0
97.0 13.0
94.0 11.0
97.0 15.0
96.0 9.0
97.0 8.0
95.0 15.0
96.0 10.0
95.0 14.0
94.0 10.0
90.0 13.0
94.0 16.0
91.0 18.0
94.0 16.0
91.0 12.0
92.0 14.0
89.0 20.0
92.0 13.0
87.0 19.0
92.0 12.0
89.0 13.0
92.0 13.0
89.0 15.0
91.0 11.0
90.0 27.0
90.0 18.0
88.0 15.0
91.0 12.0
90.0 8.0
91.0 14.0
91.0 12.0
91.0 10.0
87.0 16.0
89.0 14.0
88.0 3.0
89.0 3.0
86.0 11.0
89.0 7.0
84.0 15.0
88.0 14.0
88.0 16.0
87.0 14.0
85.0 10.0
87.0 14.0
86.0 11.0
86.0 11.0
83.0 14.0
86.0 7.0
85.0 14.0
86.0 11.0
82.0 13.0
86.0 9.0
85.0 11.0
85.0 9.0
80.0 7.0
85.0 11.0
81.0 10.0
84.0 6.0
82.0 4.0
84.0 9.0
83.0 6.0
84.0 11.0
84.0 18.0
84.0 8.0
83.0 6.0
85.0 4.0
85.0 9.0
84.0 8.0
83.0 10.0
84.0 10.0
83.0 9.0
84.0 7.0
82.0 11.0
84.0 13.0
81.0 11.0
84.0 17.0
82.0 17.0
84.0 15.0
83.0 17.0
82.0 23.0
82.0 18.0
82.0 16.0
81.0 24.0
82.0 19.0
81.0 12.0
82.0 21.0
79.0 22.0
82.0 20.0
81.0 16.0
82.0 25.0
78.0 21.0
82.0 24.0
82.0 18.0
82.0 23.0
81.0 27.0
82.0 59.0
81.0 40.0
81.0 25.0
78.0 39.0
80.0 39.0
78.0 40.0
79.0 38.0
77.0 29.0
78.0 40.0
77.0 34.0
76.0 36.0
76.0 36.0
76.0 45.0
