# Supplementary material for: Emergent adaptive behaviour of GRN-controlled simulated robots in a changing environment
Source: PeerJ. 2016 Dec 21;4:e2812. doi: 10.7717/peerj.2812 (PMC5180581; doi:10.7717/peerj.2812)
Supplement: Supplemental Information 2 [file peerj-04-2812-s002.zip › data & R_code for figures/figure3.txt]

81 1
77 1 
88 1
78 1
82 1
81 1
85 1
84 1
82 1
69 1
71 1
69 1
73 1
88 1
80 1
85 1
65 1
71 1
83 1
95 1
70 1
102 2
121 2
129 2
118 2
118 2
123 2
126 2
133 2
117 2
138 2
127 2
115 2
130 2
98 2
111 2
96 2
121 2
128 2
115 2
119 2
116 2
120 2
131 2
