# Supplementary material for: Emergent adaptive behaviour of GRN-controlled simulated robots in a changing environment
Source: PeerJ. 2016 Dec 21;4:e2812. doi: 10.7717/peerj.2812 (PMC5180581; doi:10.7717/peerj.2812)
Supplement: Supplemental Information 2 [file peerj-04-2812-s002.zip › data & R_code for figures/figure5_1.txt]

000000000000000000000100000010000000000000000000001000010000000000000000100000000000000000
000100000001000000000000000100000000000000000000000000000000000000000000000000000000000000
000000000200000010000000000000000000000000000000000000000000010100000100000001000000000000
000100000000000000000000000000000100000000000100000000000000000000000000000001000000000000
000000000000000000000000000000000000000000000000000000000000000000000000000001000000000000
000000000000000000000000000000010000000000000000000000000000000000000001000000000000000010
000000000000000000000000000000000000000000000000000010000000001000000000000000000000000000
000000000000000000000000000000000000000000000000000000000100000000000000000000000000000000
000000000000000000000000000000100000000000000000000000000100000000000000000000000000000000
000000000000000000000000000000000000000000000000000000000000000000000000000000000000000000
000000000000000200000001000000000001000000000000000000000000000000000000000000000000000000
000000000000000000000000000000000000000000000000000000000000000000000000000100000000000000
000000000001000000000000010000000000000000000000000000000000000000000000000000000000000000
010000000000000000000000000000000000000000000000000000000000000000000000000000000000000000
000000000010000000000000000011000000000000000000000000000000000000000000000010010000000000
000000000000000000000000000000000010000010000000000000000000000000000000000000000000000000
000000000000000000000000000000000000000100000000000000000000000000000000000000000020000000
000000000000000000000000000000000000000000000000000000000000000000000000000000000000000000
000100000010000000000000000000010000000000000000000000000000000000000000000000000000000000
000000000000100000000000000000000000000000000000000000000000001000000000000000000000000000
000000000000000000000000000000000000000000000000000000000000000000000010000000010030000000
000000000000000000000000000000000000000000000000000000000000000000000001000000000000000000
000000001000000000000000000000000000000000000000000000000000000000000000000000000000010000
000000000000000000000000000000000000000000001000000000100000000000000000010000000000000000
000001000000000100000000000000000000000000000000000000000000000000000000000000000000001000
000000000000100000000000000000000000000000000000000000000000000000000000010000000000000000
000000000010000000000000000000000000000000000000000000000000000000000000000010000000000000
000000000000000000000000000000000000000000000001000000000000010000000000000000000000000000
000000000000000000000000000000000010000000000000000000000000000000000000000000000000000000
000000000000000000000000000000000000000000000000000000000000000000000000001000000000000100
000000000001000000000000000000000000001000000000000000000000000000000000000000010000000000
001000000000000000000000000000000000000000000000000000000000000000000000000000000000000000
000000000001000000100000000000000000000000000000000000000000000000000000000000000000000000
000000000000000000000000000000000000000000000000000000000000000000000000100000000000000000
000000000000000000000000000000000000000000000000000001000000000000000000000000000000010000
000000010000000000000001000000000000000001000000000010000000000000000000000100000000000000
000000000000000000000000000000000000000000000000000000000000000000000000000000000000000000
000000000000010000000000000002000000000000000000000000000000000000000000000000000000000001
000000000000000000000000000000000000000000000000000000000000000000000000000000000000000000
000000000000000000000000001000000000000000000000000000000000000000000000000000000000000010
000000000000000000000000000000000000000000000000000000000000000000000000000000000000000000
000000000001010000000000000000000000000000000000000000000000000000000000001000000000000000
000010000000000000000000000000000000000000000000000000000000000000000000000000000000010000
000000000000000000000000000000000000000000000000000000000000000000000000010000000000000000
000000000000000000000000000000000000000000000000000000000000020000000000000000000010000100
000000000000000000000000000000000000000000000000000000000000000010000000000000000000000000
000000000000000000000000000000000000100000000000000000000000000000000000000000000000000100
000000000000000000000000000000000000000000000000000000000000000000000000000000000000000000
000000100000000100000000000000000000000000000000000000000001000000000000000000000000000110
000001000000000002000000000000010000000000000000000000000000000000000000000000000000000000
000000100000000000000000000000000000000000000000000000001000000000000000000010000000000000
000000000000000000000000000000000000000000000000000000000000000000000000000000000000000000
000000000000000000000000000000000000000000000000000000000010000000000000000000000000000000
000000000000000000000000000000000000000000000000000000000000000000000000000000000000000000
000100000000000000000000000000000000000000000000000000000000001000000000000000000000000000
000000000000000000100000000000000000000000000000000000000000010000000000000000000000000100
000000000000000000000000000000000000000000000010000100000100000000000000000000000000000000
000000000000000000000000000000000000000000000000000000000000010000000000000000000000000000
000000000000100000000000000000000000000000000000000000000000000000000000000000000000000000
000000000000001000000000000000000000000000000000000000000000000000000000000000000000100000
000000000000000000000000000100100000000000000000000000010000000000000000000000000000100000
000000000000000000000000000000000000000000000000000000001000000000000000000000000000000000
000000000000000000000000000000000000000000000000000000000000000000000000000000000000000000
000000000000000000000000000000000000000000000000000000000000000000000000000000000000002000
000000000000000000000000000000000000100000000000000000000000000000000000010000000000000000
002000000000000000000000000000000000000000000000000000000000001000000010000000000000000000
000000000010000000000000000000000000000000000000000000000000000000000000000100000000000000
000000000000000000000000000000000000000001000000000100000000000100010000000000000000000000
000000000000000000000100000000000000000000000000000000000000000000000000000000000000000000
000100000000000001000010000000000000010000000000000000000000000000000000000000000000000000
000000000000000020000000000000001000000000000000000000000000000000000000000001000000000000
000000000000100000000010000000010000000000000000000000000000000000000000000000000000000000
000000000000000000000000000000000000000000000000000000000000000000000000000000000000000000
000000000000000000100000000000001000000000000000000000000000000000000000000000000000000010
000000000000000000000000000000000000000000000000000000100000000000000000000002000001000010
000000000000000000000000000000000000000000000000000000000000000000000000000000000000000000
000000000000000100000000000000000000000000010000000000000000000010000000000000000100000000
000000000000000000100000000000010000000000000000000000000000000000000000000000000000000000
000001000000000000000000000000100000000000000000000000000000000000000010000000000000100000
000000000000000000000000000000000000000000000000000000000000000000000000000000000000000000
000000000000100000000000000000000000000000000000000000000000000000000000000000000000000000
000000000000000000000000000000001010000000000000100000000000000000000000000000000000000000
000000000000000000000000000000000001000000000000000000000000010000000000000000000000000000
000000000000000000000000000000000002000000000000000000000000000000000000000000000000000000
000001000000100000000000000000000000000000000000000000000000000000000000000000000000000000
000100000000000000000000000000000000000000000000000000000000000000000000000000000000001000
000000000000000000000000000000000010000000000000000000000000000000000000000000000000000000
000000000000000000000000000000000000000000000000000000001100000000000000000000000000020000
000000000000000000000000000000000000000000000000000000000000000000000000000000000000000000
000000000000000000000000000000000200000000000000000000000000000000000000000000000000000000
