# Supplementary material for: Emergent adaptive behaviour of GRN-controlled simulated robots in a changing environment
Source: PeerJ. 2016 Dec 21;4:e2812. doi: 10.7717/peerj.2812 (PMC5180581; doi:10.7717/peerj.2812)
Supplement: Supplemental Information 2 [file peerj-04-2812-s002.zip › data & R_code for figures/figure5_3.txt]

000000000000000000000010000000000001000010000010000000000000000010000000000000000000000000
000000000001000000000000000000000000000000000000000000000000000000000000011000010000000000
000000000000000020000000000000000000000200000000000010000000000000000001001020000000000000
000000000001000000010000000000000000000000000000000000000000000000000000000000000000000000
000000000000000000000000000000000000000000000000000000000100001000000000000000000000020000
010000000000000000000000000000000000000001000000000000000000000000000000000010000000000000
000000000000000000000000000000000000000000000000000100000000000000000000000000000001000000
010000000000000001000000010010000000000000000000000000000000000000000000200001000000000100
000000000000000000000000000010000000000000000000000000000000000000000000000000000000000000
000010000000000000000000000000000000000000100000000000000000000000000000000000000000000000
000000000000000000000000000000000000000000000000000000000000000000000000000300000000000000
000000000000000100000000000000000000000100000001000000000000000000000001000000000000000000
000000010000000001000000010000000001000000000000000000000001000000000000000000000000000000
000010000000000000000000000000000000000000000000100000000010000000000200000000000000000000
000000000000000000000000000000000002000000001000000000000000000000000000000000000000000000
000000000100000000000000000000000000000000000000000000000000000000000100000000000000000000
000000000000000000000000000000000000010000000000000000000000000000000000000000000000000001
000000000000000000000000000000000000000000000000000000000000000000000000000000000000000100
000000000000000000000000000000000100000000000000000000000000000000000000000000000000000000
000000000000000000000000000100000000000000000000000000000000000001000000000001000000000000
000000000000000000000000000000000000000001000000000000000000000000000000000000000000000000
000000000000000000000000000000000000000100001100000010000000000000200000000000000000000010
000000000000000000000000000000000000000000000000000000000000000000000000000000000000000100
000000000000000000000000000000100000000000000000000100000000000000000000000000000000000000
000000000000000000000000000000000000000000000000000000000000000000000000000000000000000001
000000000000000000000000000000010000000000000020000000000100000000000000000000000000000000
000000000000000000000000000000000000000000000000000000000100000000000000000000000000000000
000000000000000000000000000000000000000000000000000000000001000000000000000001000000000000
000000000000000000000000000000000000000000000000000000000000000000000000000001000000000000
000000000000000000000000000000000000000000000000000000000000000000000000000000000000000000
000000000000000000000000000000000000000000000000100000000000000000000000000000000010000010
000000000000000000000000000000000000000100010000000000000000000000000001000000000000000100
000000000000000000000000000000000000000000000000000110000000000000000000000000000000010000
000000000000000000000000000000000000000001000000000000000010000000000100000000000000000000
000000000000000000000000000000000000000000000000000000000000100000000000000000000000000000
000000000000000000000000000000000001000000000000000000000000000000000000010000000000000000
000000000000000020000000000000000000000000000000000000000000000000000000000000000000000000
000000000010000000000000000000000000000000000000000010000000000000000000000000000000000000
000000000000000000000000000000000000000000000100000000000000000000000000000000000000000000
000000000000000000000000001000000100000000000000010000000000000000000000000000000000000000
000000000000000000000000100000000000000000000100000000000000000000000000000000000000000000
000000000000100000000000000000000000000000000000000000000000000000000000000001000000000000
000000000000000000000000000000000000000000000000000000000000000000000000000000000000000000
000000000000000000010000000000000000000000000000000000000000000000000000000000000000000000
000000000000000000000000000000000000000000000000000000000000000000000000000000000001000000
000000000000000000000000000000000000000000000000000000000000000000000000000000000000000000
000000000000000000000000000000000000000000000000000000000000000000000000000000000000000000
000000100000000000000000000000000000000000000000000000000000000000000000000000000000000000
000000000000000000000000000000000000000000000000001000000000001000000000100000000000000000
000001000000000000000000000000000100000000000000000000000000000000000000000000000011000000
000000000000010000000000000000000000000000000000000000000000000000000000000001000000000000
000000000000000000000000000000000100000000000000000000000000000000000000000000000000000000
010000000000000000000000000000000000000000000000000000000000000000000000000000000000000000
000000000000001000000000000001000000000000000000000000010000000000000000000001000000000000
000002000000000000000000000000000000001000000000000000000000000000000000000000000000000000
000000000000000000100000000000000110000000000000000000000000000000000000000000000000000000
000000000000000000000000000100000000000000000000000000000000000000000000000000000000000000
000000000000000001000000000000000000000000000000000000000000000000000000000000000000000000
000000000000000000000100100000000000000000000000000000000000000000000000000000000000000100
000000000000000000000010000000000000000000000000000000000000000000000010000000000000000000
000000000000000000000000000100000000000001100000000000000000000000000000000000000000000000
000000000000000000000000000000000000000000000000000000000000000000000000000000000000000000
000000000000000000000000000000000000000000000000000000000000100000000000000000000000000000
000000000000000000000000000000000000000000000000000000000000000100000000000000000000000010
000000000000000000000000010000000000000000000000000000000000000000100000000000000000000000
000001000000000000000000000000000000000000000000000000000000000010100001010000000000000000
100000000010000000000000000000000000000000000000000000000000000000000000000000000000000000
000000000000000000010000000000000000000000000000000000000100000000000001000000000000000000
000000000000000000000000000000000000000000000000000000000000000000000000000000000000000000
000000000000000000000000000000000000000000000000000000000000000000000000000002000000000000
000000000000000000000000000000000000000000000000000000000000000000000000001000000000000000
000000000000000000000000000010000000000000000000000000000000000000000000000000000000000000
000000000000000000000000000001000000000000000000000000000000000000000000000000000000000000
000000001000000000000000000000000000000000000000000000000000000000000001000000000000000000
000000000000000000000000000001000000000000000000000000000000100000000000000000000000000000
000000001000000000000000000000000000000000000000000000000000000000000000000000000000000000
000000000000000000000000000000000000000000000000000000000000000000010000000000000000000000
000000000000000000000000000100000100000000000000000000000000000020000000000000000000000000
000000000000000000000000000000000000000000000000000000000000020000000000000000000000000000
000000000000000000000000000000000000000000000000010000000000000000000000000002000000000000
000000000000000000000000000010000000000000000000000000000000100000000000000000000000000110
000000000000100000000000000000000000000000000000000000000000000000000000000000000000000000
000000000000000000010000000000000010000000000000000000000000000000000000000000000000000000
000000000000000000000000000000000000000000000000000000000000000000000000000000000000000000
000000000000000000001000000000000000000000000000000000000000000000000000000000000000100000
000000000000000000000000000000000100000000000000000000000000000000000000000000000000000000
000000000000000000000000000000000000000000000000000000000000000000000000000000000000000000
000000000000000000000000000000000000000000000000000000000000100000000000000000000000000000
000000000000000000000000000000000000000000000000000000000000000010000000000000000000000000
000000000000000000000000000000000000000000000000000000000100000000000000000100000000000000
