# Supplementary material for: Emergent adaptive behaviour of GRN-controlled simulated robots in a changing environment
Source: PeerJ. 2016 Dec 21;4:e2812. doi: 10.7717/peerj.2812 (PMC5180581; doi:10.7717/peerj.2812)
Supplement: Supplemental Information 2 [file peerj-04-2812-s002.zip › data & R_code for figures/figure5_a.txt]

000020100000000000000000000000000000100000000000000000000000011100000000000000001000000000
000000000000200000000000000000000000000000000000000000000000000000000001000000000000000000
000000000000002000000000000000000000000000020000000100100010000000000000000000001000000000
000010100000000000000000000000000000000000000000100000100000010000000002000000000010001000
000000000000000000000000000000000000000000000000000000000000000000000000000000000010000000
000001000100000010000000000000000000000100000000000000000200000000100000000000000000000010
000000000000000001000000000000000000000000000000000000000000000000000000000002000000001000
100000000000000000000000000000100000000000000000000000000000000000000000000000000000000000
000000000100000000000000000000000000000000000000000000001100000000000100000000000000000000
000001000000000000001000000000000100000000000000000010000000000000000000000000000010001000
000000000000000000000000010000000010000000000000000000000000000000000000000000000000000000
000000000000100001010000000000000000000010000000000000000000000000000000000000000000000000
000000000000000000000000000000000000000000000000000000000000000000000000100000000000000000
000000000100000000000000000000000000000000000000000000000000000010000000100000000000010000
000000000000000000000000000000000000000000000000000000000000000000000000000000000000000000
000000000000000000000000000000000000000000000000000000000000000000000000001010000000000000
000000000000000100000000000000000000000000000000000000000000000000000000002001000000000000
000000000000000000000000100000000000000110000000000000000000000000000000000000000000000000
000000000000000000000000000000000001000000000000000000000000000000000000000000000000000000
000000000000000000000000000000000000000000000000000000000000000000000000010000000000000000
000000000000001000000000000000000000000000000000000000000000000000000000000000000000000000
000000000000000010000000000000000000000000000000000000000000000000000000000000000020000000
000000000000000000000000000001000000000000000000000000000000000000000000000000000000000000
000000000000000000000000000000000000000000000000000000000000000000100000000000000000000000
000000000010000000000000000000000000000000000000000000000000000000000000000010000000000000
100000000000000000000000000000000000000000000000000000000000000000100000000000000000000000
000000000000000000000000000000000000000000000000000000000000000000000000000000000000000000
001000000000100000000000000000000000000000010000000000000000000000000000000000000000000000
000000000000000000000000000000000000000000000000000000000000000000000000000000000000000000
000000000000000000000000000000000000000000000000000000000100000000000000000000000000000000
000000000020100000000000000000010000000000000000000000000000000000000000000000100000000000
000000000000000000000000000000000002000000000000000000000000000000000000000000000000000000
000100000000000000000000000000000000000000000000000000000000000000000000000000000000000000
000010000000000000000000000000000000000000000000000000000000000000000100001000000000000000
000000000000000000000000000000000000000000000000000000000000000000000100000000000101000000
000000001000000000000000000000000000000000000000000000000000000000000000010000000000000000
000000000000000000000000000000000000000000000000000000000000000000000010000010100000000000
000000000000000000000000000010000000000000000000000000000000001000000000000000000000000000
000000000001000000000000000000000000000000000000000000000000000000000000000000000000000200
000000000000000000000000000000000000000000000000000000000000000000000000100000100000100000
000000000000000000000000000000000000000000000000000000000000000000000000000001000000100000
000000100000000000000000000000000000000000000000000000000000000000000000000000000000000000
000000000000000000000000000000000000000000000000000100000000000000000000000000000000000000
000000000000000000000000000000000000000000000000000000000000000100000100000000000000000000
000000000000000000000000000000000000000000000000000000000000000000000000000000000000000000
000000000000000010000100000000000000000000000001000000000000000000000000000000000000000000
000000000000000000000000000000000000000000000000000000000000000000000000000000000000000000
000000000000000000000000000000000000000000000000000000000000000000000000000000000000000000
000000100000000000000000000000000000000000200000000000001000000000000000000010000000000000
000000000000000000000000002000200000000000000100000000000000000000000000000000000000000000
000000000000000000000000000000000000000000000000000000000000000000000000001000000000000000
000000000000000000000000001000000000000000000000000000000000000000000000000000000010000000
000000000000000000000000000000000000000000000000000000000000000000000000000000000000200010
000000000000000000000000000000000000000000000000000000000000000000000000000000000000000000
000000000000000000000000000000000000000000000000000000000000000000000000000000000000000000
000000000000000000000000000000000000000000000010000000000000000000000000000000000000000000
000000000000000000000000000000000000000000000000000000000000000000000000000000000100000000
000000000000000000000000000010000000000000000000000000000000000001000000000000000000000000
000001000000000000000000000000000000000000000000000000000000000000000000000000000000000010
000000000000000010100000000000000000000000001000000000000000000000000000000000000000000000
000000000000002100000000000000000000000000000000000000000000000000000000000000000000000000
000000000000000000000000000000000000000000000000000000000000000000000000000000000000000000
000000000010000000000000000000000000000000000000000000000000000000000000000000000000000000
000000000000000000000000000000000000000000000000000000000000000000000010000000000000100000
000000000000000000000000000000000001000000000000000000000000000000000000000000000000000000
000000000000000000000000000000000010000000000000000000000000000000000000000000000000000000
000000001000000001000000000000000000000000000000000000000100000000000000000000000000000000
000000000000000000000000000000000000000000000000000000000000000000000000000000000000000000
000000000000000000000000000000000000000000000000000000000000000000000000000000000000000100
000100000000000000000000000000000000000000000010000000000000000000100000000000000000000000
000000000000000000000000000000000000001000000000000000000010000000000000000000000000000000
000000000000000000000000000000000000000000000000000000000000000000000000000000000000000000
000000000001000000000000000000000000000010000000000000000000000000000000000000000000000000
000000000000000000000010000000000000000000000000000000000000000000000000000000000000000000
000000000000000100000000000000000000000000000000000000000000000000000000000000000000000000
000000000000000000000000000000000000000000000000100001000000000000100000000000000000000000
000000000000000000000000000000000000000000000000000000000000000000000000000000000000000000
000000000000000000000000000000001000001000000000000000000000000000000000000000000000000000
000000000000001000000000000000000000000000000000100000000000000000000000000000000000000000
000000000000000000000000000001000000000000000000000000000000000000000000000000000000000000
000000000000000000000000000000000000000000000000000000000000000000000000000000000000000000
000000000000000000100000000000000001000000000000000000000000000000000000000000000000000000
000000000000000000000000000000000011000002000000000000000000000000000001100000000000000000
000000000000100000000000000000000000000000000000000000000000000000000000000000000000000000
000000000000000000000000000000000000000010000000000000000000000000000000000000001000000000
000000000000000010000000000000000000000000000000000000100000000000000000000000000000000000
000000000000000000000000000000000000000000000000000000000000000000000000000000000000000000
000010000000000000000000000000000000000000000000010000000000000000001000000000000000000000
000000100000000000000000000000000000000000000000000000000000000000000000000000000000000000
000000000000000000000010100000000000000001000000000000000000000000000000001000000000000000
