# Supplementary material for: Emergent adaptive behaviour of GRN-controlled simulated robots in a changing environment
Source: PeerJ. 2016 Dec 21;4:e2812. doi: 10.7717/peerj.2812 (PMC5180581; doi:10.7717/peerj.2812)
Supplement: Supplemental Information 2 [file peerj-04-2812-s002.zip › data & R_code for figures/figure5_b.txt]

000000000000000000000000000000000000000000000000010010000000000000000000000000000000000000
000000010000000000000000000000000000000000000000200010010000000010000000000010000000000001
000000000000000000000000100000000000000000000000200000000000000000000000000000000000000000
000000000000000000000000010000000000001000000010100000000000000000000000000000000000001000
000000000000000000000000000000000000000100400000000000000000000000000010000000000100000000
000000000000000000000100000010100000000000000000000000000000000100000000201000000000000000
000000000000000000000000000000001000000000010000000001000000101010200000000000000000000000
000000000000000000000000000001100000000000000000000000000001000020000000000010000000000000
000000000000000000000000000000100000100000000000000000000001000110000000100000000000000000
000000000000000000000000001000000000000002000000000000100000000001000000000000000000000000
000000000000000000000000001000000000000000000000000000000010000020000000000000000000000000
000000000000000000000001000010100010000010000000000000001000000400000000000000000000000000
000000000000000000020000000003010111000000000000000000000000100000000000000000000000000000
000000000000000000000000000000000100001000020000000000000000000000000000000000000000000000
000000000000000000000000000000000000000000001100001000000000000000000000000000000000000000
000000000000000000000001000000000010000010001000000000000000000000000000000000000000000000
000000000000020000000200000000000000000000000000001000000000000000000000000000010000000000
000000000000000000000000000000000000000000002000000000000000000000000000000000000000000000
000000000000000000000000000000000000000000000000000000000000000001000000000000000000000000
000000000000000000000000000000000000000000000000002001000000000000000000000000000000000000
000000100000000000000000100000000000000000000000000000000000000000000000000000000000000000
000000000000000000000000000000000000000000000000000000000000000000000000000010000000000000
000000000000000000000000000000000000101000000000000000000001000000000010001000000000000000
000010000000000000000000000000000000000000000000000000000000000000000000000000000100000000
000000000000000001000000000000000000000000000000000000000000000000000000000000000000000000
000000000000000000000000000010000000000000000000000000000000000000000001000000000000000000
000000000000000000000000001000000000000000000000000000000000000000000000000000000000000000
000000000000000100000000000000000000000000000010100000001000000000000000000000000000000000
000000000000010000020000000000000000000000000010000000000000000000000000000000000000000100
000000000000000000000000000000000000000000000000000000000000000000000000001000000000000000
000000000000000000000000000000000000000000000000010000000000000000000000000000000000000000
000000000000000000000000000000000010000000000000000000000000000000000000000000000000000000
000000000000002000000000000000000000000000000000000000000000000100000000000000000000000000
100100000000000000000000000000000000000000000000000000000000000000000000000000000000000000
100100000000000000000000000000000000000000000000000000000000000000000000000000000000000000
000000000000000000000000000000000000000000000000000000000000000000000000000000000000000000
000000000010000000000000000000000000000000000000000000000000000000000000000000000000000000
000000000000000000000000000000000000000000000000000000000001000000000100000000000000000000
000000000000001000000000000000000000000000000000000000000000000000010000000000000000000000
000000000000000000000000000000000000000000000000000000000000000000000000000000000000000000
000000000000000000000000000000000000000000001000000000000000000000000000000000000000000000
000000000000000000000000000000000000000000000000000000000000000000000000000000000000000000
000000000000000000000000000000000000000000000000000000000000000000000000000000000000000000
000010000000000000000000000000000000000000000000000000000000000000000000000000000000000000
000000000000001000000000000000000000000000000000000000000000000000000000000000000000000000
000000000000000000000000000000000000000000000000000000000000000000000000000000000000000000
000000000000000000000000000000000000000000000000000000000000000000000000000000000000000000
000000000000000000000000000000000000000000000000000000000000000000000000000000000000000000
000000000000000000000000000000000000000000000000000000000000000000000000000000000000000000
000000000000000000000000000000000000000000000010000000000000000000000000000000000000000000
000000000000000000000000000000000000000000000000000000000000000000000000000000000000000000
000000000000000000000000000000000000000000000000000000000000000000000000000000000000000000
000000000000000000000000000000000000000000000000000000000000000000000000000000000000000000
000000000000000000000000000000000000000000000000000000000001000000000000000000000000000000
000000000000000000000000000000000000000000000000000000000000000000000000000000000000000000
000000000000000100000000000010000000000000000000000000000000000000000000000000000000000000
000000000100000000000000000000000000000000000000000000000010000000000000000000000000000000
000000000000000000000000000000000000000000000000000000000000000000000000000000000000000000
000000000000000000000000000000000000000000000000000000000000000000000000000000000000000000
000000000000000000000000000000000000000100000000000000000000000000000000000000000000000000
000000000000000000000000000000000000000000000000000000000000000000001000000000000000000000
000000000000000000000000000000000000000000000000000000000000000000000000000000000000000000
000000000000000000000000000000000000000000000000000000000000000000000000000001000000000000
000000000000000000000000000000000000000000000000000000000000000000000000000000000000000000
000100000000000000000000000000000000000000000000000000000000000000010000100000000000000000
000000000000000000000000000000000000000000000000000000000000000000000000000000000000000000
000000000000000010000000000000000000000000000000000000000000000000000000000000000000000000
000000000000000000001000000000000000000000000000000000000000000000000000000000000000000000
000000000000000000000000000000000000000000000000000000000000000000000000000000000000000000
000000000100000000000000000000000000000000010000000000000000000000000000000000000000000000
000000000000000000000000000000000000000000000000000000000000000000000000000000000000000000
000000000000000000000000000000000000000000000000000000000000000000000000000000000000001000
000000000000001000000000000000000000000000000000000000000000000000000000000000000000000000
000000000000000000000000000000000000000000000000000000000000000000000000000000000000000000
000000000000000000000000000001100000000000000000000000000010000010000000000000000000000000
000000000000002000000000000010000000000000000000000000000000000000000000000000000000100000
000000000000000000000000100000000000000000000000000000000000000000000000000000000000000000
000000000000000000100000000000000000000000000000000000000000000000100000000000000000000000
000000000000000000000000000000000000000000000000001000000000000000000000000000000000000000
000000000000000000000001000000000000000000000000000000000000000000000000000000000000000000
000001000000000000000000000000000000000000000000000000000000000000000000000000000000000000
000000000000000000000000000000000000000000000000000000000000000000000000000000000000000000
000000000000000000000000000000000000000000000000000000000000000000000000000000000000000000
000000000000000000000000100000000000100000000000000000000000000000000000000000000000000000
000000000000000000000000000000000000000000000000000000000000000000010000000000000000000000
000000000000000000000100000000000000000000000000000100000000000000000000000000000000000000
000000000000000000000000000000000000000000000000000100000000000000000000000000000000000000
010000000000000000001000000010000000000000000000000000000000000000000000000000000000000000
000000000000000000000000000000000000000000100000000001000000000000000000000000000000000000
000000000010000000010001100000000000000000000000100000000000000000001001000000000010000100
