# Supplementary material for: Emergent adaptive behaviour of GRN-controlled simulated robots in a changing environment
Source: PeerJ. 2016 Dec 21;4:e2812. doi: 10.7717/peerj.2812 (PMC5180581; doi:10.7717/peerj.2812)
Supplement: Supplemental Information 2 [file peerj-04-2812-s002.zip › data & R_code for figures/figure5_c.txt]

000000000000000010100000100000001001000001000000000000000000000000000000000000000000000000
000001000000012011010000000000010010000000200000000000000000000000000000000000000000000000
000000000000000000000100000000000000000000000000000000000000000000000000000000000000000000
000000000010000000020000000000000000000000200000000000000010000000000000000000000000000000
000000000000000000000000000000000000001000000000000000000000000000000000000000000000000000
000000000000000000010000000000000100000000100000000000000000000101000000000000000000000000
000000000000000000000000000000000001000000000000010000000000000000000000000000000000000000
000000000000010000000000000000000000000000000000000000000000000000001000000100000000000000
000000000000000000000000000000000000110000000000000000000000000100000000000000000000000000
000000010000000000000000000000000000000000000000000000000000000000000000000000000000000000
000000000000000000000000100000000000000010100000000000000000000000000000000000000000000000
000000000000100000000000000000000000000110000000000000000000000000000000000000000000000000
000000000000000000000000000000000000000000000000000000000000000100000000000000000000000000
000000000000000000000000000000000000000011000000000000000000001000000000000000000000000000
000000000000000000000000000000000000000000000000000000000000000100000000000000000000000000
000000000000000000000000000000000000001001011000000000000000000000000000000000000000000000
000000000000000000000000000000000000000000011000000000000000000000000000000000000000000000
000000000000000000000000000000000000000000001100000000000000000000000000000000000000000000
000000000000000000000000000000000000000000000000000000000000000000400000000000000000000000
000000000000000000000000000000000000000000010110000000001000000001000000000000000000000000
000000000000000000000000000000000000000000010000000020000000000000000000000000000000000000
000000000000000000000000000000000000000000001000000000000000000000002100000000000000000000
000000000000000000000000000000000000000000000000000000001000000000002000000000000000000000
000000000000000000000000000000000000000000000000000000001000000000000000000100000000000000
000000000000000000000000000000000000000000001000000000000000000000000000000000000000000000
000000000000000000000000000000000000000000000012000000000000000000000000000000000000000000
000000000000000000000000000000000000000000000000000000000000000000000000000000000000000000
000000000000000000000000000000000000000000000000000000000000000000000000000000000000000000
000000000000000000000000000000000000000000000000000000000000001000000000000000000000000000
000000000000000000000000000000000020000000000000000000000000000000000000000000000000000000
000000000000000000000000000000000000000000000000000000010000000000000000000000000000000000
000000000000000000000000000000000000000000000000000000000000000000000000000000000000000000
000000000000000000000000000000000000000000000000000000000000000000000000000000000000000000
000000000000000000000000000000000000000000000000000000000000000000000000000000000000000000
000000000000000000000000000000000000000000000000000000000000000000000000000000000000000000
000000000000000000000000000000000000000000000000001000000000000000000000000000000000000000
000000000000000000000000000000000000000000000000000000000100000000000000000000000000000000
000000000000000000000000000000000000000000000000000000000000000000000000000000000000000000
000000000000000000000000000000000000000000000000000010000010000000000000000000000000000000
000000000000000000000000000000000000000000000000000000000000000000000000000000000000000000
000000000000000000000000000000000000000000000000000000020000000000000000000000000000000000
000000000000000000000000000000000000000000000000000000000000000000000000000000000000000000
000000000000000000000000000000000000000000000000000000000000000000000000000000000000000000
000000000000000000000000000000000000000000000000000002000000000000000000000000000000000000
000000000000000000000000000000000000000000000000000000000000000000000000000000000000000000
000000000000000000000000000000000000000000000000000000000000000001000000000000000000000000
000000000000000000000000000000000000000000000000000000000000000000000000000000000000000000
000000000000000000000000000000000000000000000000000000000000000000000000000000000000000000
000000000000000000000000000000000000000000000000000000000000000000000000000000000000000000
000000000000000000000000000000000000000000000000000000000000000000000000000000000000000000
000000000000000000000000000000000000000000000000000000000000000000000000000000000000000000
000000000000000000000000000000000000000000000000000000000000000000000000000000000000000000
000000000000000000000000000000000000000000000000000000000000000000000000000000000000000000
000000000000000000000000000000000000000000000000000000000010000000000000000000000000000000
000000000000000000000000000000000000000000000000000000000000000000000000000000000000000000
000000000000000000000000000000000000000000000000000000000000000000000000000000000000000000
000000000000000000000000000000000000000000000000000000000000000000000000000000000000000000
000000000000000000000000000000000000000000000000000000000000000000000000000000000000000000
000000000000000000000000000000000000000000000000000000000000000000000000000000000000000000
000000000000000000000000000000000000000000000000000000000000000000000000000000000000000000
000000000000000000000000000000000000000000000000000000000000000000000000000000000000000000
000000000000000000000000000000000000000000000000000000000000000000000000000000000000000000
000000000000000000000000000000000000000000000000000000000000000000000000000000000000000000
000000000000000000000000000000000000000000000000000000000000000000000000000000000000000000
000000000000000000000000000000000000000000000000000000000000000000000000000000000000000000
000000000000000000000000000000000000000000000000000000000000000000000000000000000000000000
000000000000000000000000000000000000000000000000000000000000000000000000000000000000000000
000000000000000000010000000000000000000000000000000000000000000000000000000000000000000000
000000000100000000200000000000000000000000000000000000000000000000000000000000000000000000
000000000000000002000000000010000000000000000000000000000000000000000000000000000000000000
000000000000000000000000210000000000000000000000000000000000000000000000000000000000000000
000000000000000000000000000010100000000000000000000000000000000000000000000000000000000000
000000000000000000000000010000100000000000110000000000000000000000000000000000000000000000
000010000010000100000000000000000000000000000000000000000000000000000000000000000000000000
000000000000001000000000000000000000100000000000000000000000000000000000000000000000000000
000000000000000000000000000000000100000000000000000000000000000000000000000000000000000000
000000000000000000000000001000000100000000000000000000000000000000000000000000000000000000
100000000000000000000000010000010000000100001000000000000000000000000000000000000000000000
000000000000000000000000000000000000000000000000000000000000000000000000000000000000000000
000000000000000000000000000000001200000000000000000000000000000000000000000000000000000000
000000000000000000000000000100000001000000000000000000000000000100000000000000000000000000
000000000000000000000100000000000000000000000000000000000000000000000000000000000000000000
000000000000001000000000000000001002000000000000000000000000000000000000000000000000000000
000000002100000000000000000100100010000000000000000000000000100000000000000000000000000000
000000000000000100000000000000002100000000000000000000000000000000100000000000000000000000
101000000000000000000000000001000000000000000000000000000000000000000000000000000000000000
000000001000001000000000200000000000000000000000000000000000000000000000000000000000000000
012001000100000000000001000001000000000001020000000000000000000100000000000000000000000000
000000000010000000000000000000000000000000000000000000000000000000000000000000000000000000
000000000000000000100000000000000100001000000000000000000000000100000100000000000000000000
