# Supplementary material for: Emergent adaptive behaviour of GRN-controlled simulated robots in a changing environment
Source: PeerJ. 2016 Dec 21;4:e2812. doi: 10.7717/peerj.2812 (PMC5180581; doi:10.7717/peerj.2812)
Supplement: Supplemental Information 2 [file peerj-04-2812-s002.zip › data & R_code for figures/GRN.txt]

568 2 15
546 2 8
530 5 33
493 5 1
484 8 1
463 5 5
447 8 4
438 8 8
430 8 18
418 6 6
415 5 0
406 2 6
406 1 4
400 3 3
396 8 0
385 7 2
384 5 2
374 4 1
373 6 4
366 8 5
363 12 10
350 8 11
350 1 1
342 1 3
342 10 1
331 8 10
325 4 2
318 5 10
314 12 0
308 6 3
310 4 4
303 12 10
299 11 10
293 9 6
296 7 3
289 6 1
289 4 2
280 3 5
278 4 2
272 4 2
269 7 3
264 3 0
262 6 3
253 5 0
251 5 0
240 3 1
246 4 2
236 4 0
239 12 2
229 4 2
234 13 4
225 10 9
229 3 0
226 2 0
224 9 0
220 2 0
220 3 0
216 2 0
215 6 7
207 6 0
213 2 0
211 8 0
213 6 14
211 4 0
213 0 0
209 3 2
209 7 0
205 4 0
208 3 1
203 7 0
203 10 1
201 13 0
199 8 1
196 5 1
195 5 2
191 5 0
193 12 2
187 7 1
188 6 0
181 14 3
185 12 0
177 3 0
180 9 0
175 7 0
176 4 2
172 3 2
171 6 0
164 6 1
169 12 0
166 14 0
168 11 6
168 8 2
167 7 0
167 10 4
167 7 7
163 10 7
165 25 0
162 7 0
162 6 0
157 4 0
159 13 0
155 7 0
156 6 0
150 11 0
153 7 1
148 7 4
151 4 0
149 11 9
150 6 0
148 8 0
149 8 1
143 15 8
147 12 0
145 18 3
145 16 4
142 10 0
142 18 6
138 10 3
138 18 0
137 13 0
135 14 0
132 12 1
133 9 0
132 3 1
132 6 3
130 5 0
132 9 0
131 8 0
130 18 3
128 12 3
129 24 13
129 12 4
129 5 3
123 12 3
128 15 2
126 14 3
127 6 4
123 8 5
125 11 0
123 9 2
124 12 4
120 8 0
124 9 5
122 13 0
124 9 0
121 10 3
123 9 0
119 4 0
121 8 15
119 12 2
120 8 1
118 10 3
120 16 1
116 14 5
119 8 0
116 9 2
119 13 1
116 8 3
119 9 0
118 12 3
119 4 5
118 20 19
120 12 14
115 7 4
117 8 0
115 5 2
117 14 7
116 8 5
116 6 4
113 8 2
116 5 0
114 3 0
115 9 0
114 10 1
115 1 0
114 1 3
115 4 5
110 3 2
116 4 2
113 7 3
114 3 0
112 5 0
115 7 0
114 2 6
113 9 0
109 7 2
112 8 1
102 2 2
108 11 2
107 11 1
108 1 3
106 5 0
107 12 0
106 7 2
107 4 0
103 8 0
106 9 0
104 8 0
106 2 15
103 6 0
107 6 0
104 8 2
105 7 0
104 15 11
105 12 1
102 6 0
104 2 0
102 5 0
104 2 4
100 10 0
102 8 4
102 9 2
102 6 4
100 4 7
101 9 0
101 5 0
101 9 12
98 7 0
100 13 5
100 10 3
101 11 8
99 14 0
100 6 0
98 4 2
100 4 0
99 11 6
100 15 2
98 10 0
99 6 3
96 10 2
99 8 0
96 6 6
97 6 1
96 7 1
97 2 3
95 8 16
97 8 13
97 11 7
97 9 5
94 11 3
96 8 10
94 6 20
94 5 6
95 8 31
94 8 43
94 8 29
94 9 25
94 9 21
94 7 6
90 10 47
94 8 21
93 7 14
93 8 33
93 6 32
93 7 30
92 8 9
92 5 0
91 1 0
92 2 1
90 3 14
92 1 8
90 1 6
92 1 11
88 3 28
92 1 4
92 2 0
92 2 1
91 2 9
91 3 0
91 3 1
91 1 0
91 0 2
575 9 51
547 6 43
523 2 8
506 4 0
496 3 7
487 4 7
476 7 0
456 6 6
445 6 10
428 7 4
427 8 13
415 9 6
416 3 3
410 9 21
410 10 13
395 5 17
393 4 15
385 4 25
380 6 16
369 4 6
370 6 7
354 3 4
348 1 6
334 10 2
333 3 10
329 8 4
325 5 3
321 10 0
319 6 0
315 5 5
315 7 6
307 4 0
304 7 1
295 5 2
292 17 4
286 7 5
285 8 1
277 6 17
278 7 5
274 8 4
272 4 2
268 4 9
268 3 2
263 5 4
263 4 0
257 1 0
255 5 0
249 4 0
252 6 8
243 7 1
245 3 2
242 3 7
240 6 0
228 8 3
229 5 2
221 4 5
225 3 0
218 4 0
220 2 3
215 5 0
215 5 2
207 1 0
212 5 2
204 3 12
208 3 4
200 5 2
206 7 1
199 7 0
201 6 4
196 10 2
199 8 6
196 4 0
195 5 2
192 9 1
193 5 4
189 5 4
192 8 20
189 4 0
192 9 14
188 10 10
191 10 2
187 2 4
187 7 5
183 8 1
182 6 1
182 7 10
180 9 2
174 2 4
176 4 3
171 15 4
173 6 3
168 4 1
169 2 4
165 1 5
168 2 3
162 4 0
167 3 1
160 3 10
165 7 2
164 3 2
165 3 11
159 1 1
163 5 4
160 4 0
160 4 5
155 3 19
157 4 8
151 6 1
153 15 2
152 9 4
150 5 4
149 4 2
149 2 3
148 1 2
149 0 0
143 3 0
145 6 1
144 6 0
144 6 2
134 2 4
143 2 0
138 3 3
143 5 4
140 4 0
140 0 4
134 5 6
135 6 3
133 10 1
137 2 0
134 1 0
137 4 9
132 9 0
136 7 0
132 8 0
135 2 0
132 4 0
133 3 0
132 3 0
132 1 1
129 2 0
131 2 4
127 3 0
129 6 5
128 3 0
127 4 1
124 3 5
126 4 0
127 6 0
126 4 1
122 1 1
126 8 0
125 6 5
126 12 0
123 1 0
123 1 2
120 6 2
122 4 0
118 5 10
122 5 1
119 2 4
121 5 2
118 7 3
117 5 5
113 12 0
115 3 5
114 7 0
114 5 1
111 2 0
113 1 3
111 2 7
111 7 1
107 6 0
109 3 3
107 3 2
109 2 0
107 3 0
108 5 0
108 1 4
107 8 0
103 7 6
107 6 2
99 4 4
105 11 2
104 4 1
105 5 0
99 8 0
105 7 1
105 8 1
104 3 1
100 4 0
104 1 0
102 8 2
105 3 2
103 6 7
105 6 2
104 2 11
104 5 9
98 6 2
103 5 1
100 5 1
101 4 6
99 2 4
99 12 2
96 9 3
98 5 2
94 4 0
97 2 4
95 6 0
97 2 0
95 7 2
97 6 0
96 4 3
97 3 0
95 4 1
97 2 3
96 7 0
97 8 1
95 3 1
98 0 5
96 1 4
98 2 1
96 7 0
98 1 1
94 5 0
96 0 2
94 3 1
94 3 0
92 5 2
94 5 6
89 2 1
94 6 3
92 4 4
94 3 1
94 6 1
93 2 0
93 4 8
93 9 17
90 10 4
93 8 9
90 6 24
93 8 9
90 3 10
93 2 5
92 8 6
93 9 5
91 6 2
93 5 7
89 2 8
92 2 11
91 6 4
92 3 2
90 5 4
92 5 11
88 6 6
90 2 2
88 5 2
90 6 6
88 6 0
90 2 4
87 2 3
89 2 7
88 6 9
89 3 9
89 2 3
89 2 13
89 4 30
88 3 12
86 3 34
88 3 3
88 5 5
88 4 28
87 2 14
88 4 11
88 2 36
88 5 53
88 4 10
88 0 0
87 0 2
572 0 50
542 7 30
515 7 5
492 6 7
480 5 7
463 6 3
460 4 6
451 11 5
441 6 1
426 8 9
418 9 3
400 7 3
398 3 2
386 2 2
384 0 3
373 4 7
374 2 7
367 4 0
362 6 0
356 4 3
349 1 2
343 3 3
343 6 2
333 3 3
331 4 0
327 8 0
321 1 0
312 5 2
311 4 2
305 7 4
305 6 1
300 6 5
297 6 1
291 4 9
290 2 0
290 8 4
289 7 8
280 10 12
285 5 0
280 4 1
280 1 4
274 8 2
270 4 2
263 0 0
263 3 2
253 1 1
253 4 1
246 5 0
244 2 3
238 1 4
238 9 1
232 6 2
233 7 3
232 8 2
231 9 3
225 7 0
226 3 0
220 5 0
223 7 3
217 4 3
220 3 1
216 6 4
218 2 1
211 2 0
215 4 3
206 5 5
211 7 4
204 5 1
207 8 3
204 3 1
205 3 7
195 5 4
198 3 4
194 7 0
190 2 0
185 5 1
187 4 2
179 2 4
183 1 0
179 7 1
182 5 2
179 5 0
179 8 1
170 0 0
175 2 0
171 4 0
173 1 1
168 4 0
173 10 0
168 1 0
172 5 9
166 6 0
170 2 0
166 7 1
167 6 1
164 7 1
164 3 3
163 8 0
164 10 3
156 4 0
161 4 0
156 5 7
159 2 3
155 5 7
157 3 0
153 4 0
157 0 0
153 2 0
157 3 2
153 7 0
156 6 3
154 4 3
154 3 1
149 1 0
153 6 3
148 4 0
152 6 4
149 5 8
152 4 3
148 3 0
150 9 0
145 4 1
148 5 0
146 1 3
147 5 3
143 1 4
145 4 3
140 2 1
146 2 1
143 9 2
143 11 8
140 4 1
141 2 0
139 7 1
140 6 0
137 3 2
140 4 14
134 2 2
138 1 0
135 3 0
136 7 0
135 10 3
136 6 1
134 4 6
136 7 11
130 11 0
134 2 0
132 8 3
132 2 2
131 1 1
132 7 0
127 8 0
132 8 0
132 5 0
132 7 0
131 4 0
132 1 2
128 12 13
130 10 0
127 10 3
128 3 6
127 10 1
128 3 2
123 10 2
127 13 2
118 7 1
125 4 0
121 2 4
124 5 3
117 6 3
122 6 0
120 9 3
122 8 1
120 5 0
122 2 0
119 4 1
122 9 7
118 6 0
122 4 2
119 2 1
120 3 2
118 3 0
119 1 0
117 3 2
118 2 1
114 4 0
116 7 0
113 8 9
115 10 12
110 0 1
114 7 0
110 2 2
113 4 4
112 4 3
113 6 8
110 5 2
114 3 6
111 7 2
113 10 0
109 7 3
112 9 0
111 8 5
112 8 0
111 9 1
111 6 2
110 11 15
111 4 1
109 12 3
111 9 8
109 7 5
112 3 0
108 5 0
111 11 2
107 8 0
109 8 4
105 3 0
109 4 0
106 9 9
108 8 4
106 7 8
581 5 16
555 8 47
535 10 33
509 8 18
504 8 22
495 5 19
493 1 21
480 6 7
476 9 20
463 3 12
449 2 12
425 1 4
415 4 4
398 2 0
395 3 8
383 6 3
383 3 1
372 1 5
370 5 7
360 1 1
359 4 5
348 1 12
346 2 1
330 4 8
324 9 16
317 2 3
317 7 0
307 2 4
302 5 7
294 5 1
292 6 2
281 10 2
277 7 1
263 3 1
267 4 5
261 7 3
261 2 1
256 4 3
252 4 1
245 8 2
241 4 2
235 1 0
236 3 4
226 5 3
225 1 5
219 10 4
221 5 5
217 6 7
215 7 2
210 4 8
211 5 3
207 3 3
206 2 0
197 2 0
198 0 0
193 1 0
193 1 0
190 2 0
191 1 0
190 4 0
189 5 2
186 3 0
187 1 0
175 6 0
179 5 0
173 0 0
174 5 1
171 2 2
173 1 2
165 3 0
170 7 0
166 4 4
167 7 0
158 2 4
167 4 0
162 7 0
164 7 3
158 1 1
164 1 0
161 3 0
164 1 0
158 7 1
163 2 0
160 5 0
161 4 0
158 8 0
160 4 0
159 3 0
158 4 0
157 8 1
157 3 2
155 2 2
156 1 0
151 5 0
157 5 0
158 0 0
157 7 2
154 6 0
156 2 1
152 1 1
155 7 1
152 5 3
152 1 2
150 5 8
153 4 2
153 5 0
152 4 1
149 6 2
150 3 1
148 6 0
149 4 0
145 6 2
146 12 1
141 0 0
144 1 0
139 5 2
143 6 0
136 4 2
139 5 2
136 4 0
138 7 1
131 3 0
135 6 0
132 7 1
133 2 0
128 9 1
131 10 2
128 8 2
129 4 1
127 2 1
127 2 1
124 4 0
126 7 1
123 5 0
125 2 0
123 2 0
124 8 0
120 6 0
123 1 0
115 8 1
122 1 1
118 1 0
121 2 1
118 3 0
117 10 0
117 7 0
116 4 0
113 5 1
114 4 1
112 9 2
112 9 0
111 3 1
111 8 0
110 16 3
109 7 4
108 5 4
108 3 0
107 3 2
107 5 1
104 7 0
104 6 2
101 7 0
103 5 0
104 3 2
104 4 0
101 0 2
102 5 0
101 5 0
102 7 0
102 9 0
102 4 0
103 2 0
102 2 0
99 7 0
102 9 3
98 7 2
102 11 0
101 4 6
101 6 1
100 6 2
100 10 0
97 4 0
99 7 0
95 4 0
98 7 0
95 7 0
98 5 0
96 5 6
98 8 0
96 11 0
98 9 1
95 5 2
97 14 9
96 11 1
96 9 0
96 2 0
96 1 0
94 7 0
96 8 0
94 4 0
94 9 0
93 5 1
95 3 0
95 4 0
95 7 4
94 6 0
95 3 0
94 2 3
95 2 5
94 6 15
95 7 13
94 14 9
95 23 12
94 10 0
96 4 3
94 7 5
96 10 0
94 4 3
94 8 1
93 3 0
94 3 1
92 5 2
93 7 1
91 7 6
92 6 4
90 5 10
92 6 3
91 7 7
93 14 6
90 9 0
93 4 3
90 3 0
93 10 8
92 7 2
93 10 2
90 4 4
93 11 0
89 11 0
92 5 2
91 10 0
92 9 3
89 12 14
90 5 9
88 1 2
89 3 5
87 3 0
89 4 0
89 2 14
90 5 9
90 6 1
89 5 11
89 9 2
89 8 3
88 9 10
89 2 6
88 2 1
89 6 6
86 7 16
88 10 4
86 5 7
88 8 9
87 10 8
88 6 36
84 7 18
88 6 41
84 9 12
88 12 34
85 4 39
88 4 44
85 11 61
88 6 28
88 9 29
88 10 27
84 4 15
87 12 37
85 5 31
87 5 5
88 4 13
572 3 55
535 9 49
512 3 0
491 3 0
478 1 5
455 5 0
448 3 3
427 1 0
425 3 3
411 5 0
408 5 0
401 6 0
398 8 5
377 5 0
383 5 0
369 6 0
362 6 0
348 6 0
344 8 2
329 2 0
324 1 5
310 5 0
308 2 0
297 3 0
295 4 0
280 5 0
278 1 0
272 3 0
267 8 0
262 4 1
263 7 5
260 9 2
261 8 3
256 5 9
256 5 2
248 9 0
249 2 2
246 2 4
244 4 0
238 13 0
237 4 1
230 2 0
233 8 1
230 13 3
231 7 3
220 10 0
223 7 0
217 4 0
215 0 4
208 2 0
212 4 2
208 4 1
206 1 0
202 2 0
201 3 0
199 3 0
198 0 0
194 4 1
195 3 0
184 7 4
188 6 1
179 1 0
185 2 0
182 10 4
183 4 1
176 4 2
174 8 0
171 4 0
171 4 0
167 2 3
169 7 0
158 5 1
167 2 0
167 1 0
166 4 5
160 2 4
164 6 0
159 2 0
162 3 0
153 4 0
159 4 2
155 9 3
158 2 0
156 4 0
157 9 0
154 5 0
156 4 2
150 4 3
155 3 2
152 1 0
154 5 0
153 7 0
154 12 0
152 5 0
151 4 0
146 5 3
147 4 1
140 2 0
144 6 0
137 3 0
140 3 5
139 4 1
139 4 1
139 0 0
140 9 2
138 5 1
139 8 1
137 6 5
139 8 0
137 0 0
138 4 0
136 7 0
136 6 0
135 3 1
134 8 0
132 10 6
134 9 16
132 3 0
133 6 0
129 7 0
131 4 0
127 8 0
128 5 0
126 6 0
128 6 0
126 1 0
128 4 0
125 5 0
125 3 0
124 3 0
125 7 2
122 3 0
122 3 0
117 2 4
120 4 0
117 2 0
119 0 0
118 3 4
119 8 0
115 4 3
118 7 0
115 3 2
118 11 5
115 6 0
117 3 0
115 3 2
117 3 0
114 6 0
117 4 3
114 4 0
117 4 11
114 10 7
116 1 1
114 3 1
115 3 0
111 4 2
112 8 1
109 9 0
111 9 0
110 4 1
109 5 2
105 1 9
107 2 0
103 13 0
106 12 1
103 9 4
106 7 0
104 7 0
105 6 1
103 5 1
103 2 0
100 3 1
102 5 2
102 7 0
102 2 0
102 3 6
101 5 0
101 5 2
101 3 2
101 3 2
101 10 1
100 9 7
100 3 2
99 4 0
100 5 0
100 7 2
100 6 14
99 10 2
99 8 0
96 8 2
99 8 9
96 10 5
99 14 4
99 3 0
99 5 1
99 7 2
99 3 0
94 5 1
98 4 2
96 5 4
98 10 12
96 3 7
97 7 0
96 5 7
97 4 4
97 7 12
97 5 8
96 11 9
97 12 7
96 17 17
97 11 5
96 6 5
97 2 6
96 0 6
97 0 7
96 2 15
97 5 12
96 1 11
97 0 3
93 1 4
97 2 15
96 0 5
97 0 9
97 0 8
97 0 6
97 0 1
97 0 29
96 0 12
97 0 25
91 0 54
95 0 45
93 0 27
94 0 39
94 0 25
94 0 12
94 0 20
94 2 5
93 0 45
94 0 9
94 0 0
93 1 3
93 0 21
93 0 11
92 0 1
93 1 10
571 2 62
549 13 50
526 7 14
507 8 2
489 5 0
477 2 7
464 2 1
449 1 3
440 9 7
428 6 4
420 7 1
404 6 8
398 7 5
390 3 5
390 1 3
377 3 1
378 5 1
367 2 1
364 3 0
350 4 1
347 2 1
332 9 0
332 2 8
324 5 2
322 0 0
317 1 0
314 7 0
304 1 1
298 6 1
286 2 2
288 5 1
276 4 4
280 4 2
270 2 1
271 1 6
264 5 1
265 13 1
261 7 5
264 3 7
257 8 8
257 5 0
249 5 1
249 6 0
244 5 1
249 5 0
246 0 0
246 7 0
237 5 3
238 3 0
232 6 1
234 9 3
222 4 0
225 3 1
218 4 0
217 2 2
207 2 0
208 3 2
205 7 0
205 2 0
198 2 1
204 1 2
200 3 2
197 3 0
190 4 0
194 7 0
188 4 0
191 5 1
188 9 6
188 2 0
185 2 1
184 6 4
180 3 2
181 3 0
178 4 0
175 1 0
172 1 0
169 2 1
164 5 0
167 10 0
163 7 6
162 11 4
158 2 0
159 2 0
157 5 2
155 2 1
154 1 0
154 7 2
151 9 0
154 4 4
150 0 3
151 1 0
146 3 1
150 3 9
146 2 0
149 3 4
148 9 4
147 10 0
140 9 1
147 4 0
145 2 1
144 8 0
140 0 2
142 3 1
139 1 0
140 4 3
136 5 3
139 1 0
133 1 0
135 6 2
131 4 2
135 3 3
134 1 2
134 8 0
128 3 1
133 3 0
131 4 1
132 3 0
125 5 7
131 3 0
127 6 1
129 2 0
128 4 0
128 2 0
124 2 2
127 4 0
121 4 0
127 6 1
124 4 0
126 4 2
124 3 0
123 2 2
121 5 3
124 7 0
123 5 0
122 2 2
114 0 2
119 2 0
114 4 0
116 3 0
113 2 0
115 9 1
111 1 1
112 1 2
108 5 0
110 6 3
108 6 3
110 4 0
108 7 0
109 1 1
102 3 0
106 3 2
106 2 0
107 5 5
103 8 3
106 4 4
103 4 0
106 4 3
105 3 0
105 4 0
104 3 0
105 6 0
104 8 4
105 5 0
101 4 6
105 5 0
103 6 5
106 4 0
105 1 0
104 2 0
102 4 0
104 3 0
103 2 2
104 10 1
99 6 0
103 1 5
103 2 0
103 8 0
100 12 2
101 6 2
97 7 5
101 2 1
100 8 0
100 6 0
98 5 7
100 6 2
96 2 0
99 2 0
99 1 2
99 2 6
99 2 0
97 2 6
94 6 0
96 2 6
94 3 2
96 5 2
95 7 1
97 8 2
96 6 6
97 8 0
97 12 8
97 12 9
97 8 0
97 9 2
95 10 3
97 8 0
95 10 0
96 2 2
96 2 0
96 13 1
95 11 2
96 3 0
93 3 4
94 4 0
94 6 0
94 3 2
90 7 0
94 4 5
93 1 1
94 4 0
90 4 0
92 2 1
86 2 0
92 6 0
89 9 0
91 2 0
91 7 8
91 4 5
89 7 0
91 1 1
88 2 0
91 8 4
89 4 6
91 5 9
91 1 7
91 4 15
90 1 17
91 5 3
91 5 10
91 2 5
89 5 4
91 3 0
90 6 0
91 1 3
90 3 3
91 1 3
90 2 6
91 0 6
91 2 0
91 1 0
91 0 2
91 0 12
566 0 135
537 6 64
511 7 16
486 3 16
475 3 5
456 8 23
447 4 2
426 9 1
421 1 8
406 2 3
402 3 2
397 7 0
390 1 9
384 5 2
376 9 5
364 4 0
358 7 3
351 6 2
348 2 0
336 1 7
335 7 9
322 5 2
322 2 4
312 7 7
311 5 0
306 4 9
295 0 0
289 1 1
289 3 1
286 5 2
283 6 2
271 8 3
272 5 0
266 7 0
262 7 0
255 7 0
255 0 3
244 1 0
246 2 0
238 4 1
238 5 0
232 3 0
232 2 1
225 1 5
228 8 1
221 2 0
221 2 5
215 1 7
217 7 9
212 4 4
213 5 3
207 9 1
209 9 4
200 9 0
203 7 3
200 9 3
202 9 3
201 10 0
200 9 2
197 4 1
198 3 0
196 6 0
197 12 4
193 8 0
196 7 1
193 5 8
195 5 3
186 2 0
190 6 0
186 9 0
188 3 2
182 2 0
183 5 0
178 1 5
180 5 2
175 11 15
178 6 0
172 6 1
171 11 0
164 1 0
168 7 0
162 2 0
167 5 0
165 2 0
166 6 5
163 15 8
165 7 4
156 7 1
162 7 1
153 13 9
161 5 2
157 3 0
159 4 0
153 4 6
156 11 10
152 11 11
152 12 0
149 8 3
152 12 0
147 8 0
151 1 1
149 4 0
151 1 2
146 3 0
146 2 0
141 1 0
145 1 1
140 0 0
143 5 2
141 3 0
143 5 3
139 2 0
141 10 0
137 5 0
140 1 0
140 2 0
140 3 1
138 5 0
139 1 0
137 6 2
137 4 0
133 2 0
136 2 1
130 8 1
134 7 1
130 8 0
132 12 0
125 8 0
130 1 0
128 3 0
130 4 0
129 5 0
130 4 3
126 1 1
129 0 0
124 5 0
128 1 1
127 6 2
126 4 0
123 6 0
125 3 0
122 2 0
125 6 3
125 6 2
125 3 0
122 3 0
125 11 3
120 9 0
122 4 0
120 4 0
122 5 2
119 5 2
120 4 2
118 5 3
120 6 3
119 5 0
120 9 3
118 5 0
120 7 0
120 3 3
118 4 1
114 7 0
117 4 0
112 3 0
116 2 0
114 13 3
116 9 5
112 2 1
116 10 13
114 7 11
116 5 10
114 8 9
115 4 2
112 2 0
114 7 2
112 7 0
114 7 0
111 6 2
115 8 0
110 4 4
115 10 2
113 4 4
114 3 4
109 5 0
115 3 0
114 8 3
116 6 0
111 5 4
116 8 5
114 11 0
115 9 2
113 11 4
115 8 0
112 3 0
115 4 3
113 6 6
113 6 0
109 7 2
112 5 0
112 7 1
111 8 0
106 0 0
110 10 3
107 4 2
110 2 1
109 5 0
111 2 0
111 6 8
111 8 0
108 7 0
110 10 0
110 3 1
110 3 0
108 6 0
109 6 4
108 10 0
108 11 9
108 5 0
108 3 2
107 4 0
107 2 4
105 13 2
106 4 0
103 7 2
104 3 1
101 2 2
104 4 2
99 10 2
103 5 2
99 5 1
102 3 0
102 0 2
102 4 0
102 9 2
102 5 5
98 8 0
101 5 4
100 2 4
100 8 2
96 6 5
100 8 4
97 2 0
99 5 1
98 9 0
99 9 0
97 4 1
97 4 4
96 2 1
97 11 0
95 5 0
97 7 7
96 6 2
97 7 0
95 6 4
96 2 0
94 8 4
95 3 0
94 8 1
576 3 21
546 13 33
524 10 8
501 7 3
483 11 7
459 10 11
454 6 0
439 10 4
437 6 6
424 7 20
422 8 4
416 5 3
411 4 1
402 1 1
392 7 6
384 1 1
380 5 0
368 2 1
368 8 10
360 1 0
357 6 2
343 7 4
344 7 3
335 4 0
333 3 12
324 8 0
325 1 2
318 4 1
319 2 0
316 6 3
316 6 13
307 4 5
306 5 0
296 5 6
299 5 1
291 3 2
295 6 3
291 6 2
286 6 1
271 5 4
270 2 2
263 4 13
264 4 1
256 6 0
254 5 6
246 11 1
250 2 0
245 8 0
245 3 3
238 8 3
242 3 1
239 9 8
237 7 3
231 7 3
236 5 14
232 6 0
232 2 3
225 10 1
229 6 4
225 8 0
225 10 1
214 10 1
215 8 0
209 12 0
210 5 0
207 7 1
209 4 7
203 4 1
206 5 0
204 10 2
204 7 4
201 9 1
202 1 0
199 3 10
199 4 8
197 3 3
196 7 0
194 2 0
194 3 0
192 1 0
193 7 0
186 5 0
188 5 0
186 4 0
187 3 1
181 4 2
183 2 0
180 5 0
179 7 5
172 9 3
173 6 0
164 1 1
171 5 6
168 3 3
167 6 5
162 5 1
167 3 0
165 3 8
164 3 0
162 2 0
162 3 0
160 3 0
161 5 2
160 3 5
160 1 0
156 4 2
157 3 1
153 2 0
155 4 0
153 8 2
152 2 2
150 2 4
150 6 4
144 1 0
148 0 1
141 6 7
144 2 12
140 5 0
142 2 0
139 8 0
141 7 3
138 5 0
138 6 2
137 4 0
139 0 0
137 10 2
137 3 5
136 5 0
136 1 0
132 1 0
135 3 1
132 1 2
135 5 0
134 5 1
133 2 0
131 6 0
132 4 0
130 7 4
131 3 0
126 6 2
127 2 1
123 7 0
125 2 2
120 5 0
123 1 2
118 5 0
122 4 2
121 9 0
121 3 0
120 4 0
121 4 1
119 6 4
120 7 2
119 3 0
120 10 0
116 6 1
120 5 0
118 2 4
119 6 0
114 5 0
117 6 6
115 8 0
114 4 1
111 3 1
113 10 1
113 7 2
112 8 1
108 7 0
110 10 0
108 14 5
109 6 0
104 4 2
108 3 1
108 7 0
108 2 2
106 4 7
107 6 1
104 7 2
107 1 1
106 3 0
108 3 0
108 4 0
109 5 1
106 4 1
106 6 2
106 6 0
106 10 0
106 5 2
105 7 2
103 7 3
104 3 9
104 7 1
105 7 0
99 6 2
105 14 0
103 3 0
105 6 2
102 3 0
105 4 1
102 2 5
105 4 1
103 8 1
105 3 0
103 3 1
105 0 1
103 11 2
105 3 0
102 3 1
105 6 2
104 2 1
104 1 0
101 6 0
104 6 0
103 5 6
104 3 3
102 5 1
104 3 1
103 6 2
104 6 1
100 1 2
103 5 1
99 6 2
103 4 0
96 8 3
102 6 0
102 8 2
102 7 3
99 4 2
101 6 0
98 6 1
101 11 18
100 8 0
101 3 3
99 1 2
100 2 1
97 3 0
101 3 1
100 5 5
101 4 9
101 5 2
101 3 3
98 4 2
98 4 9
97 5 12
98 2 1
97 6 5
98 6 0
95 12 2
98 5 8
97 3 4
98 2 3
97 12 7
97 2 1
96 4 1
96 5 3
96 2 2
96 10 0
96 6 5
96 5 2
93 4 8
96 5 2
95 4 0
96 3 1
92 4 8
97 6 2
97 4 16
97 3 24
97 5 5
97 4 16
96 1 16
96 6 6
94 7 41
96 8 56
96 6 50
95 9 63
94 9 65
96 8 53
94 5 50
95 7 25
95 4 4
95 3 15
94 3 2
95 1 4
94 3 2
95 0 2
93 0 0
95 1 13
94 0 3
95 0 2
93 1 11
95 1 8
95 0 0
95 1 7
94 1 1
94 1 0
94 0 0
94 0 0
93 0 0
94 0 6
94 0 0
94 0 1
94 0 0
94 0 0
93 0 0
94 0 0
94 0 0
94 0 0
94 0 0
94 0 0
92 0 1
94 0 0
94 0 2
94 0 16
93 0 22
94 1 11
92 0 22
94 0 64
94 0 17
94 0 24
94 2 17
573 5 64
542 10 31
516 9 21
497 8 0
482 4 0
464 8 6
449 5 7
434 5 6
429 4 6
414 0 0
414 6 0
402 6 2
394 5 0
386 7 1
379 2 0
364 9 14
367 5 6
356 2 6
355 4 1
348 1 0
344 3 5
330 7 6
325 3 3
321 1 1
318 8 13
310 8 2
305 6 2
295 4 0
295 5 0
285 1 2
282 3 2
278 6 1
271 6 0
264 8 9
262 8 3
256 5 0
256 4 8
246 2 2
245 0 0
231 5 2
236 1 0
229 2 2
231 11 2
222 6 3
228 6 0
220 2 4
221 4 0
214 3 1
218 5 0
210 4 5
214 2 0
207 9 2
210 7 0
203 6 0
208 4 0
207 2 0
207 7 4
202 4 0
200 1 0
195 3 0
197 0 1
190 0 12
189 7 0
184 2 2
187 6 2
182 4 0
185 1 0
180 1 0
183 6 0
179 4 0
181 4 2
178 3 6
180 2 1
175 3 1
178 4 3
167 8 3
177 6 0
174 10 0
174 9 0
173 10 0
173 4 0
168 5 0
170 7 1
167 5 2
169 3 2
166 2 3
166 3 5
160 6 1
162 1 6
160 7 0
162 3 2
157 3 1
160 2 9
153 5 0
159 2 0
156 11 0
158 5 0
153 2 0
155 6 2
152 4 0
155 10 0
150 5 0
152 1 1
150 4 0
152 1 0
148 4 0
150 8 4
146 4 0
146 9 7
141 6 0
144 7 2
142 15 6
142 12 1
139 10 2
142 16 6
141 7 0
140 8 6
137 6 0
139 8 6
134 10 6
139 8 3
136 7 3
139 12 9
137 6 6
136 12 5
127 12 0
134 5 3
133 6 0
134 11 3
130 10 0
134 2 3
133 5 0
133 3 0
128 6 0
131 1 0
130 3 0
130 5 5
127 6 2
128 5 0
124 1 0
128 8 0
121 7 3
128 3 1
125 4 3
124 5 1
121 6 0
123 5 3
120 4 2
122 3 2
121 9 4
122 4 0
121 5 3
122 3 0
120 5 1
122 5 0
118 4 2
120 7 2
116 14 0
119 13 0
114 11 2
117 8 0
114 6 0
116 7 0
112 8 0
116 7 1
115 7 0
116 12 1
114 8 1
116 5 1
111 7 2
114 6 4
113 7 0
111 14 0
110 8 1
111 6 0
109 1 1
110 10 0
106 2 4
110 4 3
106 5 1
109 7 0
106 4 3
108 6 2
102 8 0
107 4 0
104 7 4
107 10 10
107 12 0
107 13 7
101 7 1
107 11 1
106 7 2
107 13 1
106 6 11
106 4 0
105 6 0
106 12 0
105 6 0
106 11 1
104 10 3
106 9 1
105 11 2
105 17 0
103 9 0
105 8 3
105 9 14
105 9 7
102 9 0
103 7 9
100 16 25
102 16 0
100 18 3
101 7 4
100 9 2
100 2 4
97 8 2
100 3 4
99 12 0
100 15 6
100 9 7
100 6 0
98 11 0
99 8 0
97 9 1
100 5 1
96 4 2
100 9 3
98 8 5
100 16 4
99 8 2
99 17 12
98 18 6
98 13 0
97 16 30
98 17 29
97 19 31
98 20 64
98 26 24
98 12 4
98 12 18
98 5 8
97 1 1
98 1 31
97 3 4
98 0 3
95 7 2
97 10 6
96 8 1
97 2 0
97 0 0
97 4 0
96 0 0
96 4 0
94 0 27
96 5 39
93 3 52
95 8 62
94 7 42
94 9 16
94 12 29
94 10 4
90 6 6
92 2 10
90 2 12
92 2 6
90 1 6
92 7 2
576 3 72
551 16 74
527 10 21
500 4 11
493 4 0
478 4 13
471 2 2
450 2 4
443 6 22
426 7 3
425 3 4
416 9 0
409 6 1
396 6 11
393 4 5
383 3 3
382 6 5
374 8 8
370 4 13
355 6 1
354 8 8
341 8 4
335 6 0
320 3 17
320 4 6
314 4 2
310 8 7
308 3 1
307 5 3
298 6 4
295 4 6
285 2 1
288 11 4
278 7 2
276 7 0
270 2 0
271 1 5
263 4 0
265 1 0
254 8 0
257 1 2
240 1 2
245 3 0
239 4 1
242 2 0
238 2 0
236 1 2
229 3 5
233 2 1
227 3 0
229 8 3
221 5 10
227 3 6
222 0 0
223 3 0
214 10 0
216 5 1
208 3 6
208 6 0
203 5 0
204 4 2
202 5 9
204 8 3
203 9 0
203 5 2
194 6 2
198 4 0
196 2 0
197 2 0
193 8 0
196 5 0
192 11 5
193 13 0
190 6 0
193 7 0
181 7 2
189 9 0
185 6 3
185 4 0
184 8 0
183 8 5
177 3 0
179 3 0
175 1 1
178 9 4
177 8 0
177 9 0
170 8 0
173 11 0
169 12 1
172 8 8
168 5 6
170 1 1
163 2 0
165 2 0
164 2 0
164 10 1
162 3 0
163 5 0
158 2 2
161 3 3
157 3 0
161 2 2
159 6 13
160 3 0
159 4 4
160 10 0
158 1 0
157 6 0
150 10 7
153 8 1
150 11 4
152 9 0
150 3 0
151 5 0
144 6 1
148 7 1
147 12 4
146 8 2
144 7 0
145 4 2
143 8 2
143 5 3
139 13 0
138 1 0
136 10 1
138 12 0
137 3 0
138 6 5
132 2 0
136 4 1
134 4 1
136 4 1
131 5 0
134 4 3
132 6 0
133 5 2
131 4 1
133 3 0
130 7 0
131 8 5
130 9 0
131 19 0
129 9 1
132 2 0
132 5 5
131 8 1
130 10 2
131 9 2
130 15 0
131 12 2
129 8 0
129 6 3
125 10 4
129 8 0
125 1 0
128 3 2
126 5 6
127 3 4
124 4 0
126 5 6
122 9 2
126 1 0
124 4 4
126 8 0
124 4 1
125 4 6
122 7 1
123 8 8
120 8 4
122 5 0
119 3 1
122 2 1
120 8 4
121 10 2
117 4 7
121 12 0
119 3 0
121 5 2
118 6 0
121 6 8
119 10 3
121 3 1
118 3 0
120 5 7
119 2 3
120 9 0
119 7 2
120 4 0
118 3 0
118 10 7
115 15 2
115 6 0
112 12 1
115 7 12
113 5 0
114 9 2
111 2 4
112 5 0
111 2 7
112 7 2
108 8 0
111 11 1
110 8 0
110 2 1
107 13 1
109 9 2
108 12 2
108 10 1
105 7 0
107 1 1
107 5 0
106 4 1
105 11 1
106 8 2
103 7 4
106 8 3
106 7 0
105 9 0
103 5 11
105 6 4
105 10 5
105 8 1
103 6 12
105 3 1
102 11 0
105 5 5
104 5 3
105 8 0
103 10 1
104 3 0
101 8 2
104 11 0
102 5 6
103 4 4
98 8 2
102 8 3
101 2 1
102 6 5
98 8 20
102 4 17
101 4 4
102 5 15
102 4 2
103 2 11
100 7 7
103 10 2
103 2 4
103 4 7
102 3 10
103 8 2
100 1 0
103 2 4
101 3 5
102 7 0
102 5 1
102 3 3
100 4 1
101 8 2
98 5 1
100 9 1
98 3 0
100 10 0
99 7 2
99 4 7
99 4 4
99 4 15
97 5 10
97 7 7
95 6 0
96 15 15
94 7 0
95 7 9
93 5 1
95 6 15
92 6 34
95 8 14
92 4 21
93 1 21
90 2 2
93 0 18
93 0 0
594 5 15
583 3 11
570 6 25
558 5 11
549 5 8
533 4 2
526 2 8
520 3 9
518 4 8
511 2 3
508 1 6
495 5 3
484 4 2
477 7 9
470 10 4
457 11 1
453 4 6
438 9 7
431 5 6
419 3 12
414 4 17
404 4 5
391 10 22
383 7 2
373 4 0
359 0 3
354 10 0
337 6 1
332 6 0
318 7 2
321 3 0
313 7 1
314 9 1
305 6 1
305 7 1
295 3 3
296 6 0
290 4 5
289 5 3
281 10 0
279 2 0
266 2 0
267 1 0
259 2 0
259 9 2
253 5 0
249 4 0
236 4 0
235 3 0
230 5 2
232 1 0
222 3 2
222 6 2
213 7 8
209 2 0
206 1 0
205 5 0
197 5 1
199 2 0
192 4 1
193 3 2
188 2 0
190 3 1
187 1 1
186 4 0
180 3 3
180 7 1
180 0 0
179 1 0
174 4 1
177 4 1
170 5 2
172 6 2
165 1 3
167 5 2
161 9 2
163 5 0
157 1 0
161 7 0
155 5 0
157 0 0
156 1 0
154 6 2
146 3 0
150 7 0
145 3 0
149 3 0
146 4 1
148 2 1
144 2 0
147 6 0
143 7 0
145 1 0
144 5 2
146 3 0
141 2 0
144 5 0
142 2 2
143 2 0
137 8 0
142 5 0
137 5 1
138 7 0
137 1 2
137 10 0
134 2 0
137 5 0
131 2 0
136 9 1
132 4 0
135 2 0
133 2 0
131 3 0
130 4 0
131 0 0
128 5 0
130 3 1
126 4 0
129 2 0
127 4 0
129 0 1
123 3 0
129 3 0
126 4 0
128 4 0
122 0 0
127 6 0
121 7 0
124 3 2
115 1 6
118 4 6
115 4 0
118 4 0
115 0 1
118 3 0
118 2 0
119 1 2
115 2 0
116 3 0
114 2 0
115 6 0
111 7 4
114 6 0
110 3 0
113 4 0
112 3 0
112 4 0
109 4 0
111 3 1
106 2 1
111 5 4
110 7 0
111 4 0
109 5 0
111 2 0
108 1 0
108 4 1
103 6 0
108 5 0
105 7 4
107 3 1
105 2 4
107 5 0
103 5 0
104 2 0
98 6 0
103 4 0
101 3 0
102 8 0
99 3 2
99 3 2
99 7 0
100 3 2
99 2 0
100 0 0
99 6 0
100 4 0
99 6 0
100 10 0
99 3 1
99 0 2
97 6 1
100 3 1
97 0 2
99 3 1
98 7 2
99 3 0
96 2 0
99 3 1
99 9 0
99 6 1
98 5 0
97 5 0
94 3 4
95 5 2
93 3 0
94 1 0
92 4 0
93 2 0
93 7 1
90 4 0
88 4 0
90 2 0
88 0 0
90 2 4
84 5 0
89 3 2
86 3 4
89 2 1
87 2 2
89 5 5
82 6 7
89 4 0
87 5 0
88 8 0
87 4 0
89 5 4
85 6 3
88 6 0
86 3 1
88 5 1
85 3 2
88 1 1
88 8 1
88 5 3
81 5 0
88 6 1
83 6 0
87 3 0
84 7 0
86 1 1
83 10 1
86 11 1
85 4 0
86 4 0
86 6 1
86 7 2
83 2 1
84 7 0
82 6 2
83 5 0
81 4 0
83 6 0
80 3 0
83 4 0
82 3 2
83 4 3
80 4 0
83 3 0
80 7 0
82 5 0
82 5 0
82 1 0
77 4 0
82 3 0
80 7 1
82 5 0
81 2 0
82 4 0
82 8 0
81 3 0
79 5 0
81 7 1
74 5 0
81 8 0
78 0 0
82 10 1
76 6 0
81 2 0
79 3 0
82 5 0
81 7 0
82 11 0
80 4 3
82 1 4
79 4 3
80 7 0
79 3 2
80 2 0
77 6 2
80 2 2
78 5 2
80 5 2
78 5 0
78 6 0
77 4 0
78 8 0
78 3 0
77 8 2
75 5 0
75 7 2
75 6 2
75 6 0
73 2 0
75 4 2
74 3 2
75 7 8
74 5 0
75 4 6
71 10 0
75 5 0
75 5 0
75 2 0
75 7 3
74 1 0
71 4 0
74 6 1
74 8 0
74 3 0
74 3 0
74 5 4
72 3 2
73 5 0
70 2 0
73 2 0
70 3 0
74 6 0
74 9 0
75 7 2
74 5 0
75 3 0
74 7 2
74 5 2
73 5 0
74 6 2
71 6 4
74 7 1
72 6 0
75 6 0
74 3 0
75 4 3
71 4 2
74 4 2
72 2 2
73 4 0
70 1 1
72 12 0
70 5 1
72 9 0
70 7 0
72 5 0
72 2 2
72 10 0
72 7 2
72 4 0
71 4 1
72 3 1
72 2 1
72 2 1
71 0 0
72 3 0
69 2 4
72 5 0
70 9 0
72 6 2
71 9 4
72 8 7
71 1 0
72 12 3
70 10 1
72 8 0
70 8 0
70 8 0
70 4 3
70 3 0
68 8 0
70 6 0
68 7 1
69 4 4
68 6 3
69 10 0
69 7 1
69 6 1
68 3 0
69 5 0
69 9 6
69 3 0
68 3 4
69 5 6
68 7 2
68 5 5
68 7 4
68 7 2
65 7 0
68 5 2
67 2 1
67 8 1
67 6 0
67 3 0
66 2 3
67 6 1
66 10 10
67 6 0
66 4 5
67 9 0
66 6 0
67 6 1
66 3 2
67 6 6
65 11 5
66 8 0
65 13 6
66 7 1
64 11 1
66 6 1
58 7 2
66 3 4
63 8 8
66 7 1
66 13 2
66 9 2
65 4 0
66 6 8
65 11 10
66 20 13
65 15 7
65 20 27
65 25 29
65 18 53
65 14 19
65 19 29
65 16 22
65 6 1
65 8 4
65 4 10
585 10 14
579 14 41
558 13 25
548 12 49
537 24 24
530 23 71
508 26 77
497 16 49
480 25 66
474 20 39
462 20 19
456 29 26
434 23 55
431 14 13
404 16 21
404 12 23
388 11 9
382 10 10
365 9 4
362 8 3
346 11 0
344 4 2
332 6 3
330 4 4
321 8 1
317 5 2
305 6 9
305 4 0
299 3 1
295 2 4
283 6 1
282 6 0
258 6 3
268 7 5
254 4 8
258 4 6
250 6 11
245 5 2
240 11 9
238 2 0
232 6 1
232 4 3
228 4 2
228 3 1
218 4 5
221 5 0
214 9 0
219 3 4
208 2 3
211 8 1
199 6 0
206 5 2
200 8 0
200 5 2
195 4 3
197 3 4
190 5 3
193 3 2
189 4 1
192 3 0
189 6 5
190 5 0
191 7 0
190 3 3
184 0 0
183 1 0
177 5 0
176 1 0
167 6 1
171 4 1
167 6 0
167 8 0
162 3 1
165 5 1
165 7 0
163 3 5
161 6 7
163 10 4
156 6 7
158 10 7
155 14 9
157 4 2
152 9 0
156 4 2
151 4 1
153 10 0
148 2 1
153 8 0
150 8 0
152 4 0
145 3 0
148 1 1
147 5 5
147 1 0
140 5 0
144 4 0
141 4 0
144 4 0
140 3 2
143 4 2
138 8 0
142 4 1
139 1 4
142 2 12
138 2 0
141 4 0
136 4 0
139 3 0
134 3 0
139 4 1
136 1 0
138 4 2
136 4 0
139 3 0
135 4 0
138 6 2
131 1 0
137 8 8
135 8 4
135 3 0
130 7 0
133 4 1
130 0 5
132 2 0
127 4 2
132 7 0
131 5 1
132 6 0
131 5 9
130 14 0
128 9 0
127 5 3
125 4 2
127 3 2
125 1 1
126 12 0
118 6 0
123 2 0
121 3 0
122 11 0
121 4 0
122 8 0
120 5 1
122 11 2
122 12 1
122 6 0
113 3 2
117 4 2
117 5 4
117 3 0
115 6 0
116 3 0
108 4 0
116 11 0
113 2 0
116 5 1
110 4 0
114 5 0
110 8 0
113 7 0
110 5 3
112 5 1
110 3 2
113 4 3
112 4 6
113 7 2
108 2 0
113 4 4
111 1 0
113 6 10
111 9 4
112 3 1
108 1 0
112 2 0
108 2 0
111 1 0
107 1 0
109 4 0
106 8 2
109 5 2
104 3 4
108 2 5
106 8 7
105 3 4
105 4 9
105 2 0
101 1 1
104 2 0
103 3 0
105 14 0
102 6 0
105 3 0
101 6 3
105 10 0
105 7 1
105 6 0
105 6 4
105 9 0
105 6 0
105 4 0
100 4 2
105 5 0
102 6 0
103 2 0
100 5 0
102 7 6
100 5 0
102 7 5
98 5 6
98 6 2
93 3 0
98 3 0
97 1 0
97 8 0
94 7 0
95 5 0
94 4 0
96 7 0
93 3 0
96 8 0
93 7 0
97 1 0
88 7 0
96 4 0
96 6 4
96 3 2
94 3 2
96 4 2
95 6 0
94 7 0
89 7 1
90 4 0
89 3 0
90 5 0
90 3 0
90 5 3
86 7 0
90 5 5
87 13 0
89 7 0
88 6 0
89 3 0
84 1 6
87 4 0
84 7 2
85 9 1
82 2 12
84 6 1
81 6 0
84 4 3
80 11 4
83 3 0
82 4 0
83 6 0
80 5 0
83 2 1
82 6 0
83 9 0
79 6 0
83 6 0
82 3 0
83 5 2
82 4 2
83 1 3
81 3 3
84 2 0
83 6 2
84 4 4
83 1 1
83 4 0
82 0 0
83 5 2
82 6 2
83 5 2
83 4 0
83 5 0
82 4 0
83 5 0
81 16 2
83 6 0
81 4 0
83 5 0
80 1 0
83 7 0
82 2 2
83 3 1
81 8 2
83 8 0
81 10 0
83 6 2
80 3 0
83 4 0
82 7 3
83 8 0
82 11 0
83 10 0
83 14 5
82 6 0
79 2 4
83 1 0
82 5 0
82 2 0
79 9 0
82 5 7
79 7 1
81 4 0
80 4 3
80 9 0
78 4 5
80 8 4
79 12 16
80 8 6
79 19 12
80 16 1
80 7 8
80 5 3
75 5 6
78 9 3
78 16 3
78 12 22
78 13 27
78 18 50
76 34 70
78 17 11
78 6 0
78 7 15
78 2 2
78 5 13
597 18 28
572 25 47
544 32 117
530 28 52
515 25 30
504 12 11
479 13 4
484 7 5
470 18 13
455 9 2
439 3 6
435 8 3
426 7 3
416 3 9
400 10 0
394 12 3
379 8 7
373 11 8
361 2 4
360 4 0
352 18 5
349 16 17
341 9 2
339 6 1
331 6 0
328 14 2
312 5 0
312 10 1
303 2 1
303 3 5
292 4 0
294 10 2
282 2 0
284 7 1
270 5 0
273 4 1
265 14 4
268 1 0
260 6 0
255 3 1
247 4 0
245 12 0
235 5 0
239 3 0
232 2 0
235 3 0
230 3 1
231 3 2
222 7 1
222 3 0
214 3 2
212 4 0
207 1 2
207 4 0
201 2 1
203 4 5
199 5 2
199 3 1
192 5 1
192 3 2
186 5 1
186 7 1
177 2 1
180 3 1
172 4 4
177 2 0
170 5 2
172 8 0
166 2 8
167 3 0
160 5 0
167 4 4
158 11 5
164 2 1
162 3 0
161 3 0
156 6 7
158 6 7
152 5 0
156 5 0
152 1 4
152 3 1
145 3 0
150 4 0
142 1 0
144 2 0
141 11 2
139 1 0
137 1 1
136 7 1
135 7 1
135 4 7
131 0 0
135 6 0
129 3 2
134 4 0
132 7 0
133 6 2
131 8 0
131 10 5
127 10 2
131 10 6
127 13 7
128 12 8
122 14 9
128 10 12
123 5 0
124 8 1
120 13 7
123 11 0
120 3 0
122 4 3
117 3 4
120 4 2
117 5 2
120 5 0
117 7 5
118 3 0
116 4 1
113 9 0
111 5 4
113 4 0
110 1 11
112 3 1
107 5 0
109 9 17
104 10 4
109 10 1
106 2 0
109 8 2
108 12 0
108 14 0
109 11 6
108 5 1
106 2 6
108 4 0
105 1 1
107 3 0
108 2 1
108 4 4
107 6 2
108 5 0
107 8 1
108 3 0
106 4 1
107 1 0
101 2 0
105 7 0
104 5 0
104 9 12
104 2 8
104 6 0
100 5 0
104 3 1
102 9 2
104 6 0
100 11 2
104 4 3
102 6 0
104 14 1
102 5 2
104 1 1
102 8 0
104 7 2
103 5 9
103 3 0
100 8 2
104 2 0
101 6 0
103 8 0
102 5 0
102 15 0
98 8 6
102 4 0
99 9 0
102 5 0
100 8 2
103 5 0
104 1 0
103 3 0
100 9 2
102 6 2
102 6 0
100 5 3
98 5 3
102 9 12
98 1 2
102 8 0
101 1 0
101 6 4
101 3 0
101 9 0
97 5 2
100 1 1
99 5 2
100 8 18
96 7 0
100 10 2
97 3 0
98 4 2
95 8 3
100 7 3
98 5 0
100 3 0
96 3 3
98 4 5
98 6 1
98 2 0
96 5 0
96 4 3
94 10 0
96 4 0
94 6 0
94 7 3
90 4 2
94 9 4
92 14 1
94 4 0
94 9 7
94 6 1
92 7 1
94 4 1
94 2 4
96 10 0
94 7 3
95 9 1
93 12 7
96 12 1
96 10 0
95 8 3
94 6 0
95 9 10
93 12 6
95 8 2
94 5 8
95 4 5
92 10 5
94 9 6
92 7 2
94 16 7
93 14 6
94 19 3
90 10 3
94 8 9
90 10 5
94 5 6
93 2 2
93 7 0
93 5 1
93 7 8
91 4 7
92 6 3
91 7 21
91 4 17
90 7 25
565 2 98
545 10 33
530 12 7
509 7 3
503 9 5
488 4 13
476 7 4
458 4 1
451 6 0
431 9 4
426 4 0
410 1 0
404 4 6
391 4 0
381 5 22
369 5 4
367 7 0
354 3 0
357 4 4
348 3 9
348 7 0
339 5 10
339 3 1
325 1 1
324 5 2
312 1 13
311 5 1
299 2 0
302 3 4
300 6 4
296 1 0
285 4 2
288 4 2
278 7 1
281 2 2
274 7 3
273 5 6
265 1 0
270 5 0
262 2 4
264 3 4
257 4 3
259 5 2
250 2 4
255 1 0
245 2 0
249 5 0
241 4 0
243 5 5
234 4 0
239 8 0
233 8 1
232 1 0
225 2 0
225 2 0
219 4 0
219 3 0
213 5 1
214 2 4
209 0 0
212 3 0
206 4 3
207 4 2
199 6 0
204 4 2
197 1 0
200 2 0
189 3 3
196 5 1
193 3 1
194 0 6
188 2 4
189 1 0
184 5 6
185 4 5
176 1 0
182 2 2
170 1 6
177 3 5
176 6 1
177 2 2
171 8 4
175 6 2
168 4 0
171 9 4
170 9 2
172 10 0
169 8 0
171 2 5
169 2 0
170 8 0
160 1 0
166 5 3
161 10 2
165 4 2
162 2 0
164 1 0
160 0 0
162 10 0
162 9 4
161 4 1
157 4 3
161 6 6
157 4 0
158 2 2
155 3 0
155 5 0
151 2 2
155 4 3
154 3 0
155 6 6
153 5 7
154 5 2
149 6 1
150 7 0
148 1 0
149 4 0
143 7 0
147 8 2
143 6 0
144 3 0
140 4 0
144 1 1
140 8 0
143 6 2
136 10 0
141 7 0
135 4 1
139 2 0
134 3 1
137 5 0
131 8 0
137 12 0
133 5 0
137 8 0
133 4 2
138 6 6
133 2 2
137 6 0
132 2 2
138 5 2
134 9 1
135 1 0
132 2 0
135 4 0
133 3 0
135 2 1
130 4 1
133 13 2
128 10 5
134 4 3
130 3 1
133 14 0
131 10 8
132 5 2
130 3 0
131 11 0
130 10 0
130 7 0
126 6 0
130 3 0
128 2 4
129 4 0
128 3 0
131 9 1
129 9 4
131 5 1
128 5 2
130 8 1
128 2 0
129 1 10
124 4 4
127 4 5
120 8 0
125 1 0
124 2 0
122 4 1
120 5 0
120 2 0
112 3 0
120 7 0
114 1 0
119 2 0
113 5 4
116 6 5
115 6 0
116 4 0
115 5 5
114 8 3
111 0 4
113 1 2
112 5 0
113 11 0
110 9 1
112 12 1
109 7 0
112 2 0
110 7 3
112 3 3
111 2 6
111 9 3
110 6 1
111 4 0
111 3 0
111 3 5
108 7 1
110 2 0
109 3 0
110 11 5
108 4 1
110 4 0
107 4 0
110 3 2
109 3 2
110 4 0
108 3 0
110 9 0
108 2 1
110 8 2
108 5 0
110 3 0
107 2 0
110 2 0
109 5 0
110 5 4
106 1 2
109 3 2
107 6 7
108 3 0
107 5 0
108 8 0
108 9 3
108 10 2
106 12 1
107 8 0
102 9 0
107 10 0
106 4 1
107 10 0
102 6 2
107 5 0
103 4 0
105 2 4
105 4 0
105 3 5
104 3 0
104 8 2
103 10 0
102 8 0
99 8 0
102 6 4
101 5 1
102 1 0
99 6 0
101 10 0
96 2 1
100 4 6
96 7 6
99 4 0
96 3 0
99 4 2
97 14 1
99 10 0
97 6 1
98 5 4
96 11 4
98 2 4
95 3 4
98 0 4
97 6 1
97 7 1
95 6 0
95 12 2
92 5 0
95 9 8
86 14 4
94 8 2
94 7 9
94 5 5
92 6 6
94 4 3
90 10 1
93 5 2
91 3 2
93 10 0
92 10 0
94 7 3
93 8 2
93 8 8
94 3 0
94 2 2
92 5 4
94 5 1
93 9 2
93 6 1
92 5 6
93 3 6
91 4 8
93 11 8
92 6 7
93 7 9
92 7 2
92 13 0
89 6 14
92 9 5
91 10 0
92 8 0
91 5 0
92 6 5
91 4 1
92 6 3
89 8 1
92 3 4
87 14 13
92 14 3
92 10 14
92 5 5
89 5 6
91 2 4
88 3 15
90 4 14
88 4 1
89 9 7
89 15 31
88 13 10
86 15 35
88 12 41
83 7 17
88 4 15
88 4 23
88 5 6
86 5 3
87 3 8
87 1 0
87 1 8
85 2 6
86 2 3
86 0 17
86 2 4
85 2 1
86 0 0
597 5 35
576 4 19
556 2 37
551 3 2
539 1 0
528 3 0
520 3 4
506 1 14
489 2 10
490 3 26
476 2 24
475 0 6
461 1 5
457 8 19
445 3 7
445 3 17
438 1 3
428 0 1
417 7 6
412 8 7
398 5 5
389 2 7
379 4 3
380 3 0
368 1 0
371 3 1
362 1 3
351 3 0
333 2 0
334 0 0
326 0 0
320 1 0
308 0 0
303 0 0
297 2 2
298 1 0
291 0 5
287 0 0
281 3 2
283 7 3
273 4 0
273 3 3
261 1 0
264 0 2
261 2 6
262 1 1
259 0 0
261 1 0
259 2 2
256 2 0
243 4 3
237 0 1
230 0 3
230 4 0
226 0 1
226 1 2
218 0 1
218 2 2
207 2 1
205 0 1
204 3 1
203 1 0
193 4 2
197 1 0
190 0 2
197 4 0
190 2 0
194 4 0
187 5 0
191 3 0
185 6 0
188 6 2
179 4 1
183 3 0
179 2 0
181 2 1
177 2 0
178 2 0
174 3 0
175 3 1
169 1 0
173 2 1
168 1 0
173 1 0
163 1 0
171 1 1
166 1 1
169 3 1
161 5 0
165 3 3
161 4 7
164 6 2
158 3 0
160 1 1
157 2 0
157 2 0
150 1 0
151 2 0
143 1 2
151 0 1
140 1 3
147 2 1
139 3 1
147 2 7
142 1 1
145 1 1
143 2 4
144 2 0
142 4 0
140 5 1
134 5 3
137 9 2
133 5 0
135 4 0
130 4 1
133 0 0
129 0 0
133 3 0
130 5 3
133 1 0
130 2 0
131 2 0
128 2 0
130 3 2
124 12 0
126 0 2
119 1 0
126 0 0
116 1 0
125 4 0
121 5 0
122 4 2
119 6 1
122 2 2
117 1 1
121 7 3
119 5 0
118 12 0
117 4 0
117 7 0
113 2 1
117 8 0
113 7 0
115 0 0
111 6 1
114 11 4
109 1 1
114 5 2
111 2 3
115 4 0
113 8 2
115 3 2
114 4 1
113 6 0
111 4 1
113 5 0
110 4 1
113 8 0
112 10 1
114 1 2
109 1 3
112 6 0
112 3 1
112 6 0
107 1 0
111 7 0
107 9 1
110 10 6
108 8 3
110 5 0
109 7 6
109 12 2
108 6 0
109 3 6
108 7 0
108 5 0
105 8 0
107 5 0
104 3 5
107 3 0
103 0 0
106 6 0
105 4 0
106 9 2
102 18 5
106 8 2
105 5 1
106 5 0
104 5 1
105 6 0
101 4 0
104 9 0
100 5 0
103 7 1
103 6 3
103 5 4
99 6 0
102 3 1
98 1 0
102 3 0
100 4 0
103 5 2
100 9 1
103 8 0
100 11 2
103 6 1
103 2 0
104 2 0
101 7 0
104 8 0
102 14 5
102 2 4
102 3 0
100 6 2
96 3 0
100 5 3
97 4 0
99 3 1
95 4 0
100 5 0
96 8 1
97 11 9
97 0 0
97 4 3
95 10 1
97 2 3
95 11 0
96 7 0
93 8 1
95 0 2
95 5 1
97 9 1
95 8 0
97 7 0
95 0 1
95 2 0
92 5 0
94 7 3
91 7 0
91 4 0
87 4 0
91 2 0
89 4 2
90 1 0
90 7 0
90 3 0
89 2 0
88 3 2
86 4 0
88 6 2
85 8 2
87 3 0
85 5 4
87 9 3
84 12 2
86 4 6
84 7 0
86 8 7
86 4 0
86 7 2
85 7 0
86 2 0
85 1 0
86 2 6
85 1 0
86 5 4
86 8 1
86 7 0
84 2 2
86 5 8
83 5 6
86 6 3
81 4 5
86 4 0
83 7 0
84 4 0
84 6 1
84 7 0
84 4 0
84 6 7
84 6 4
84 4 0
82 6 2
84 9 1
82 5 1
84 3 1
84 10 0
84 3 0
81 2 4
84 0 5
83 5 1
84 8 0
82 7 0
84 5 0
83 3 2
84 2 2
83 2 1
83 4 0
82 13 0
83 5 1
82 9 1
83 2 1
82 1 0
82 8 4
79 4 0
82 3 0
81 5 3
82 5 0
80 8 0
82 6 4
80 7 0
82 4 0
81 5 0
81 4 2
81 4 2
81 4 0
80 11 1
81 10 0
79 2 4
81 5 7
79 4 4
81 5 0
81 6 4
81 9 0
80 5 8
81 2 4
79 10 11
81 3 12
80 4 2
81 8 0
80 1 9
81 0 8
80 4 11
81 3 21
79 13 28
81 12 11
81 8 31
81 6 21
592 3 36
568 5 47
550 5 5
526 5 9
522 3 4
506 1 0
498 3 1
489 4 2
481 0 3
464 1 0
565 2 98
545 10 33
530 12 7
509 7 3
503 9 5
488 4 13
476 7 4
458 4 1
451 6 0
431 9 4
426 4 0
410 1 0
404 4 6
391 4 0
381 5 22
369 5 4
367 7 0
354 3 0
357 4 4
348 3 9
348 7 0
339 5 10
339 3 1
325 1 1
324 5 2
312 1 13
311 5 1
299 2 0
302 3 4
300 6 4
296 1 0
285 4 2
288 4 2
278 7 1
281 2 2
274 7 3
273 5 6
265 1 0
270 5 0
262 2 4
264 3 4
257 4 3
259 5 2
250 2 4
255 1 0
245 2 0
249 5 0
241 4 0
243 5 5
234 4 0
239 8 0
233 8 1
232 1 0
225 2 0
225 2 0
219 4 0
219 3 0
213 5 1
214 2 4
209 0 0
212 3 0
206 4 3
207 4 2
199 6 0
204 4 2
197 1 0
200 2 0
189 3 3
196 5 1
193 3 1
194 0 6
188 2 4
189 1 0
184 5 6
185 4 5
176 1 0
182 2 2
170 1 6
177 3 5
176 6 1
177 2 2
171 8 4
175 6 2
168 4 0
171 9 4
170 9 2
172 10 0
169 8 0
171 2 5
169 2 0
170 8 0
160 1 0
166 5 3
161 10 2
165 4 2
162 2 0
164 1 0
160 0 0
162 10 0
162 9 4
161 4 1
157 4 3
161 6 6
157 4 0
158 2 2
155 3 0
155 5 0
151 2 2
155 4 3
154 3 0
155 6 6
153 5 7
154 5 2
149 6 1
150 7 0
148 1 0
149 4 0
143 7 0
147 8 2
143 6 0
144 3 0
140 4 0
144 1 1
140 8 0
143 6 2
136 10 0
141 7 0
135 4 1
139 2 0
134 3 1
137 5 0
131 8 0
137 12 0
133 5 0
137 8 0
133 4 2
138 6 6
133 2 2
137 6 0
132 2 2
138 5 2
134 9 1
135 1 0
132 2 0
135 4 0
133 3 0
135 2 1
130 4 1
133 13 2
128 10 5
134 4 3
130 3 1
133 14 0
131 10 8
132 5 2
130 3 0
131 11 0
130 10 0
130 7 0
126 6 0
130 3 0
128 2 4
129 4 0
128 3 0
131 9 1
129 9 4
131 5 1
128 5 2
130 8 1
128 2 0
129 1 10
124 4 4
127 4 5
120 8 0
125 1 0
124 2 0
122 4 1
120 5 0
120 2 0
112 3 0
120 7 0
114 1 0
119 2 0
113 5 4
116 6 5
115 6 0
116 4 0
115 5 5
114 8 3
111 0 4
113 1 2
112 5 0
113 11 0
110 9 1
112 12 1
109 7 0
112 2 0
110 7 3
112 3 3
111 2 6
111 9 3
110 6 1
111 4 0
111 3 0
111 3 5
108 7 1
110 2 0
109 3 0
110 11 5
108 4 1
110 4 0
107 4 0
110 3 2
109 3 2
110 4 0
108 3 0
110 9 0
108 2 1
110 8 2
108 5 0
110 3 0
107 2 0
110 2 0
109 5 0
110 5 4
106 1 2
109 3 2
107 6 7
108 3 0
107 5 0
108 8 0
108 9 3
108 10 2
106 12 1
107 8 0
102 9 0
107 10 0
106 4 1
107 10 0
102 6 2
107 5 0
103 4 0
105 2 4
105 4 0
105 3 5
104 3 0
104 8 2
103 10 0
102 8 0
99 8 0
102 6 4
101 5 1
102 1 0
99 6 0
101 10 0
96 2 1
100 4 6
96 7 6
99 4 0
96 3 0
99 4 2
97 14 1
99 10 0
97 6 1
98 5 4
96 11 4
98 2 4
95 3 4
98 0 4
97 6 1
97 7 1
95 6 0
95 12 2
92 5 0
95 9 8
86 14 4
94 8 2
94 7 9
94 5 5
92 6 6
94 4 3
90 10 1
93 5 2
91 3 2
93 10 0
92 10 0
94 7 3
93 8 2
93 8 8
94 3 0
94 2 2
92 5 4
94 5 1
93 9 2
93 6 1
92 5 6
93 3 6
91 4 8
93 11 8
92 6 7
93 7 9
92 7 2
92 13 0
89 6 14
92 9 5
91 10 0
92 8 0
91 5 0
92 6 5
91 4 1
92 6 3
89 8 1
92 3 4
87 14 13
92 14 3
92 10 14
92 5 5
89 5 6
91 2 4
88 3 15
90 4 14
88 4 1
89 9 7
89 15 31
88 13 10
86 15 35
88 12 41
83 7 17
88 4 15
88 4 23
88 5 6
86 5 3
87 3 8
87 1 0
87 1 8
85 2 6
86 2 3
86 0 17
86 2 4
85 2 1
86 0 0
576 4 19
556 2 37
551 3 2
539 1 0
528 3 0
520 3 4
506 1 14
489 2 10
490 3 26
476 2 24
475 0 6
461 1 5
457 8 19
445 3 7
445 3 17
438 1 3
428 0 1
417 7 6
412 8 7
398 5 5
389 2 7
379 4 3
380 3 0
368 1 0
371 3 1
362 1 3
351 3 0
333 2 0
334 0 0
326 0 0
320 1 0
308 0 0
303 0 0
297 2 2
298 1 0
291 0 5
287 0 0
281 3 2
283 7 3
273 4 0
273 3 3
261 1 0
264 0 2
261 2 6
262 1 1
259 0 0
261 1 0
259 2 2
256 2 0
243 4 3
237 0 1
230 0 3
230 4 0
226 0 1
226 1 2
218 0 1
218 2 2
207 2 1
205 0 1
204 3 1
203 1 0
193 4 2
197 1 0
190 0 2
197 4 0
190 2 0
194 4 0
187 5 0
191 3 0
185 6 0
188 6 2
179 4 1
183 3 0
179 2 0
181 2 1
177 2 0
178 2 0
174 3 0
175 3 1
169 1 0
173 2 1
168 1 0
173 1 0
163 1 0
171 1 1
166 1 1
169 3 1
161 5 0
165 3 3
161 4 7
164 6 2
158 3 0
160 1 1
157 2 0
157 2 0
150 1 0
151 2 0
143 1 2
151 0 1
140 1 3
147 2 1
139 3 1
147 2 7
142 1 1
145 1 1
143 2 4
144 2 0
142 4 0
140 5 1
134 5 3
137 9 2
133 5 0
135 4 0
130 4 1
133 0 0
129 0 0
133 3 0
130 5 3
133 1 0
130 2 0
131 2 0
128 2 0
130 3 2
124 12 0
126 0 2
119 1 0
126 0 0
116 1 0
125 4 0
121 5 0
122 4 2
119 6 1
122 2 2
117 1 1
121 7 3
119 5 0
118 12 0
117 4 0
117 7 0
113 2 1
117 8 0
113 7 0
115 0 0
111 6 1
114 11 4
109 1 1
114 5 2
111 2 3
115 4 0
113 8 2
115 3 2
114 4 1
113 6 0
111 4 1
113 5 0
110 4 1
113 8 0
112 10 1
114 1 2
109 1 3
112 6 0
112 3 1
112 6 0
107 1 0
111 7 0
107 9 1
110 10 6
108 8 3
110 5 0
109 7 6
109 12 2
108 6 0
109 3 6
108 7 0
108 5 0
105 8 0
107 5 0
104 3 5
107 3 0
103 0 0
106 6 0
105 4 0
106 9 2
102 18 5
106 8 2
105 5 1
106 5 0
104 5 1
105 6 0
101 4 0
104 9 0
100 5 0
103 7 1
103 6 3
103 5 4
99 6 0
102 3 1
98 1 0
102 3 0
100 4 0
103 5 2
100 9 1
103 8 0
100 11 2
103 6 1
103 2 0
104 2 0
101 7 0
104 8 0
102 14 5
102 2 4
102 3 0
100 6 2
96 3 0
100 5 3
97 4 0
99 3 1
95 4 0
100 5 0
96 8 1
97 11 9
97 0 0
97 4 3
95 10 1
97 2 3
95 11 0
96 7 0
93 8 1
95 0 2
95 5 1
97 9 1
95 8 0
97 7 0
95 0 1
95 2 0
92 5 0
94 7 3
91 7 0
91 4 0
87 4 0
91 2 0
89 4 2
90 1 0
90 7 0
90 3 0
89 2 0
88 3 2
86 4 0
88 6 2
85 8 2
87 3 0
85 5 4
87 9 3
84 12 2
86 4 6
84 7 0
86 8 7
86 4 0
86 7 2
85 7 0
86 2 0
85 1 0
86 2 6
85 1 0
86 5 4
86 8 1
86 7 0
84 2 2
86 5 8
83 5 6
86 6 3
81 4 5
86 4 0
83 7 0
84 4 0
84 6 1
84 7 0
84 4 0
84 6 7
84 6 4
84 4 0
82 6 2
84 9 1
82 5 1
84 3 1
84 10 0
84 3 0
81 2 4
84 0 5
83 5 1
84 8 0
82 7 0
84 5 0
83 3 2
84 2 2
83 2 1
83 4 0
82 13 0
83 5 1
82 9 1
83 2 1
82 1 0
82 8 4
79 4 0
82 3 0
81 5 3
82 5 0
80 8 0
82 6 4
80 7 0
82 4 0
81 5 0
81 4 2
81 4 2
81 4 0
80 11 1
81 10 0
79 2 4
81 5 7
79 4 4
81 5 0
81 6 4
81 9 0
80 5 8
81 2 4
79 10 11
81 3 12
80 4 2
81 8 0
80 1 9
81 0 8
80 4 11
81 3 21
79 13 28
81 12 11
81 8 31
81 6 21
79 10 0
81 2 0
81 7 0
81 0 0
592 3 36
568 5 47
550 5 5
526 5 9
522 3 4
506 1 0
498 3 1
489 4 2
481 0 3
572 12 19
545 10 12
529 9 12
504 2 2
488 5 5
476 6 6
462 7 8
452 2 2
443 4 4
432 5 5
428 1 1
417 11 11
412 10 10
406 1 1
398 2 2
390 4 4
388 3 3
377 10 10
377 3 3
367 3 3
362 6 6
353 0 0
355 1 1
338 2 2
342 0 0
329 1 1
333 2 2
317 7 7
318 4 6
307 4 4
308 0 0
297 0 0
294 4 4
288 2 2
286 11 16
280 0 0
281 4 5
271 0 0
273 3 4
266 0 0
264 0 0
254 3 3
256 0 0
245 1 1
250 0 0
244 1 1
241 2 2
235 0 0
235 4 4
227 0 0
227 3 3
222 1 1
220 0 0
216 7 7
216 2 2
208 0 0
210 0 0
208 4 4
208 0 0
202 0 0
204 5 5
197 2 2
199 0 0
196 0 0
197 2 2
195 1 1
193 1 1
186 0 0
191 0 0
187 2 2
189 0 0
183 1 1
187 0 0
178 2 2
182 0 0
173 0 0
175 2 2
171 2 2
173 0 0
168 2 2
170 1 1
165 4 4
169 2 2
164 0 0
167 1 1
161 0 0
166 5 5
164 1 1
166 1 1
164 0 0
166 2 2
161 0 0
163 1 1
157 0 0
161 0 0
154 6 7
153 2 2
151 2 2
150 0 0
145 0 0
151 0 0
146 0 0
150 0 0
147 0 0
148 2 2
142 0 0
146 2 2
142 3 3
144 0 0
140 0 0
141 0 0
138 0 0
140 0 0
137 4 4
139 1 1
136 0 0
137 0 0
132 0 0
136 0 0
137 0 0
136 0 0
132 0 0
134 0 0
130 0 0
133 0 0
129 0 0
132 0 0
129 1 1
131 2 2
130 0 0
131 0 0
127 0 0
131 0 0
124 0 0
130 5 5
129 4 4
130 0 0
124 3 3
128 1 1
126 2 2
128 0 0
125 0 0
126 0 0
124 2 2
125 0 0
122 0 0
122 0 0
120 1 1
121 0 0
115 4 4
120 0 0
119 1 1
119 4 4
115 0 0
116 0 0
113 2 2
117 0 0
112 9 12
116 4 4
112 2 2
113 2 4
111 0 0
111 1 1
109 1 1
112 0 0
110 5 5
112 0 0
110 0 0
111 4 4
106 2 2
110 2 2
106 0 0
110 1 1
108 2 2
110 0 0
106 5 7
109 0 0
106 0 0
107 2 2
104 2 2
105 2 2
102 0 0
104 2 2
98 0 0
104 0 0
101 0 0
103 0 0
101 1 1
102 2 2
100 0 0
101 2 2
100 1 1
101 0 0
96 0 0
99 0 0
96 2 2
99 4 6
98 11 15
98 0 0
94 0 0
98 0 0
98 0 0
98 5 5
96 2 2
97 3 3
97 0 0
97 1 1
95 3 4
97 0 0
94 0 0
96 0 0
94 1 1
97 0 0
94 1 1
97 0 0
96 0 0
97 0 0
95 0 0
96 4 4
95 0 0
94 0 0
90 1 1
94 0 0
91 0 0
94 2 2
91 4 4
92 0 0
89 1 1
92 2 2
87 0 0
92 4 4
89 3 3
92 2 2
89 0 0
91 0 0
90 0 0
90 0 0
88 0 0
91 0 0
90 2 2
91 0 0
91 0 0
91 5 6
87 12 16
89 3 4
88 3 3
89 4 4
86 0 0
89 0 0
84 0 0
88 4 4
88 0 0
87 11 11
85 0 0
87 4 4
86 5 6
86 1 1
83 1 1
86 0 0
85 0 0
86 4 4
82 2 2
86 2 2
85 2 2
85 0 0
80 3 3
85 0 0
81 0 0
84 0 0
82 2 2
84 1 1
83 0 0
84 2 2
84 2 2
84 1 1
83 3 3
85 7 7
85 0 0
84 10 12
83 15 17
84 10 10
83 13 24
84 9 20
82 7 8
84 15 21
81 11 11
84 2 4
82 2 2
84 3 3
83 6 6
82 4 4
82 0 0
82 0 0
81 5 5
82 4 4
81 4 4
82 1 1
79 10 10
82 2 2
81 1 1
82 2 2
78 11 16
82 10 12
82 4 6
82 10 17
81 14 16
82 6 6
81 2 2
81 14 15
78 6 6
80 3 3
78 2 3
79 2 3
77 2 4
78 3 3
588 3 38
575 6 21
552 5 13
541 6 16
516 3 9
508 3 4
491 2 0
482 4 7
461 3 0
453 1 2
431 1 6
423 2 8
409 0 0
399 1 3
387 2 2
384 7 0
369 7 0
364 1 2
352 0 2
349 3 1
344 2 0
342 5 2
331 2 9
325 1 7
314 0 0
316 3 0
300 2 6
295 3 7
288 4 0
285 8 0
277 3 0
274 3 1
265 3 0
269 10 1
262 7 0
264 0 0
256 2 0
254 0 0
242 0 1
244 2 0
238 5 1
238 2 1
233 1 0
232 2 0
229 3 0
229 2 0
217 3 1
220 3 0
210 1 0
209 0 0
207 2 1
205 2 0
196 6 1
201 6 0
194 1 3
199 5 4
195 4 1
198 3 0
188 4 0
194 1 0
189 1 6
190 4 1
184 2 2
184 7 2
174 2 0
182 4 0
176 3 1
178 6 1
172 3 1
174 3 0
171 5 0
172 5 9
165 5 1
170 6 0
164 5 0
168 2 4
160 2 4
159 3 0
152 2 1
158 3 2
150 6 0
154 0 8
145 2 1
152 6 1
148 3 0
150 1 1
143 2 1
149 8 2
142 5 0
145 4 0
141 2 4
145 4 0
139 2 2
142 4 0
141 1 0
142 1 1
142 4 0
141 3 0
133 4 3
139 2 0
136 0 0
138 0 0
137 1 0
137 1 0
132 1 1
136 3 0
133 3 0
134 4 8
129 2 0
134 2 0
127 5 2
131 8 0
125 13 5
133 1 1
133 5 0
132 1 0
129 6 2
131 9 1
129 8 2
129 2 6
124 3 0
128 5 3
125 3 1
127 4 2
124 8 0
125 4 1
123 3 1
124 8 0
119 6 3
123 4 2
121 6 0
123 2 0
121 4 0
121 2 0
115 6 0
120 10 2
120 5 0
120 3 4
116 7 4
119 4 0
118 9 0
119 4 1
116 7 0
118 7 0
115 5 1
117 4 1
114 6 4
114 5 0
109 9 1
114 9 0
111 9 1
114 8 0
111 5 4
113 9 0
110 9 0
112 3 2
110 11 1
112 4 0
110 3 6
112 9 1
108 4 6
109 10 0
108 5 0
108 4 2
105 7 2
108 4 0
105 6 5
107 3 0
106 4 2
108 12 4
102 8 3
107 4 0
105 6 0
107 5 0
104 3 1
107 7 0
105 4 1
107 2 1
105 3 1
107 5 0
106 3 0
106 2 0
101 6 0
105 5 0
105 3 3
104 2 1
103 8 2
103 3 0
102 1 0
103 6 0
103 6 0
102 3 1
100 1 0
102 5 5
97 7 0
101 8 0
94 11 4
102 2 0
101 2 0
102 10 0
102 11 8
102 20 1
100 13 0
102 5 3
101 3 0
102 2 2
101 4 1
101 4 0
100 8 1
101 6 0
99 9 0
101 12 0
98 11 10
101 16 0
98 9 0
100 5 2
100 13 0
100 8 7
97 7 0
99 2 1
95 2 0
101 4 1
100 7 1
101 4 1
100 4 0
102 3 2
102 9 1
99 11 0
98 17 0
98 7 1
94 11 0
98 14 0
93 6 0
96 6 0
92 5 2
94 3 0
90 6 0
94 5 0
93 3 1
95 6 0
90 6 0
94 13 1
93 5 1
93 4 0
90 3 5
92 7 2
91 8 0
92 8 0
90 6 0
92 9 0
89 13 4
92 11 1
91 4 1
91 4 0
89 5 0
91 6 2
89 3 0
90 5 2
88 6 0
90 7 0
86 6 0
88 3 0
86 6 0
89 2 0
88 8 0
89 12 1
85 5 1
89 3 0
85 3 2
88 1 0
86 2 0
89 7 0
85 13 1
89 3 5
87 6 1
88 8 1
85 11 3
89 9 1
88 12 2
88 5 0
87 8 0
88 4 0
87 6 0
87 2 0
87 3 0
87 4 0
87 7 5
87 5 2
87 5 0
87 4 0
86 4 0
86 7 2
85 6 4
85 2 0
83 5 1
86 3 4
83 3 0
86 6 2
82 8 3
86 14 0
83 4 2
84 7 2
84 3 0
84 4 0
84 2 13
84 10 0
84 6 4
83 6 8
82 11 4
83 12 0
82 11 2
83 7 0
83 7 1
82 5 0
80 6 0
80 5 0
76 6 0
78 6 1
77 11 2
78 8 0
77 14 2
78 9 2
76 16 4
78 7 3
78 7 0
78 0 3
76 8 5
76 8 0
74 7 5
76 8 0
76 8 1
76 6 0
75 9 0
75 3 0
72 7 4
75 8 5
74 5 7
75 9 0
72 7 0
75 7 0
70 7 2
73 6 0
71 3 2
73 14 4
72 8 5
73 9 5
73 25 9
73 18 3
71 10 4
72 10 5
71 11 6
72 6 2
68 3 2
71 5 0
68 6 0
70 1 0
70 4 15
70 12 1
70 12 0
70 3 4
70 4 8
70 6 6
69 10 0
70 11 5
69 5 9
70 5 8
69 7 4
70 7 0
67 9 37
69 14 37
68 13 84
69 11 42
67 17 28
69 21 31
67 16 34
69 10 33
66 10 23
69 13 24
68 19 34
69 19 22
67 7 45
69 17 47
68 15 7
68 7 1
579 1 15
560 1 74
537 2 33
509 1 4
486 6 3
464 2 12
456 7 6
441 6 9
431 11 4
415 6 4
410 5 0
398 8 7
394 5 0
381 9 2
380 3 2
373 4 0
368 7 1
360 9 0
354 4 1
342 2 0
340 1 2
330 2 0
328 3 0
317 4 0
320 4 0
313 9 0
310 10 0
306 4 2
304 9 0
294 8 0
289 14 5
280 8 1
282 7 0
274 1 3
273 5 2
269 9 1
269 9 2
259 8 0
262 2 4
254 8 11
253 3 1
248 5 0
246 6 0
236 3 0
237 8 3
234 5 2
233 2 3
227 3 2
228 2 2
227 5 1
227 1 3
225 1 1
225 3 6
224 7 1
225 6 4
218 6 3
219 6 0
215 5 1
216 5 4
213 8 1
213 9 12
208 6 6
206 9 2
199 6 1
201 6 13
198 10 4
199 4 2
191 3 0
193 0 0
188 6 0
189 8 0
185 5 0
187 6 2
180 6 0
185 14 0
180 6 0
183 5 1
177 2 0
181 8 1
178 5 0
179 3 10
175 3 4
178 10 1
175 6 2
177 8 0
170 7 3
171 16 2
165 5 0
168 5 2
161 0 1
165 10 0
162 16 1
164 6 1
162 5 1
162 7 1
156 4 0
160 3 0
158 2 2
160 7 0
153 4 0
158 4 3
157 8 3
157 5 2
156 1 0
156 2 0
154 4 4
156 8 3
154 5 2
154 8 0
153 10 0
151 5 0
148 5 1
150 5 0
147 8 3
146 5 3
144 3 1
145 2 0
144 6 0
145 6 1
143 5 2
145 8 0
144 1 0
145 2 1
140 2 1
141 2 0
136 2 0
139 3 0
135 4 0
137 8 0
135 3 0
136 3 1
134 3 0
134 5 1
133 7 2
132 2 0
131 4 1
131 8 0
130 8 2
131 8 0
130 4 0
130 1 0
125 7 1
128 7 4
124 2 1
127 6 1
122 10 5
126 2 1
125 5 3
126 1 2
121 4 2
124 7 6
122 4 2
124 3 0
122 4 0
123 1 1
122 1 0
123 7 0
122 0 2
123 4 2
121 1 3
123 6 0
122 6 2
122 8 0
119 4 0
122 7 0
118 2 0
120 3 0
116 9 0
120 5 0
118 6 0
118 1 0
115 5 4
118 5 0
116 6 0
118 3 4
116 7 0
118 3 0
118 2 0
117 4 0
116 5 0
116 3 1
114 11 1
116 5 2
115 8 0
117 8 0
115 4 0
116 4 4
114 7 1
115 7 5
114 4 1
115 5 0
113 4 0
114 2 2
114 1 2
113 2 1
111 3 2
113 6 0
112 4 0
112 6 0
109 2 0
112 3 0
107 4 10
112 6 4
111 6 0
111 2 1
106 1 0
110 4 0
109 3 1
110 6 4
104 1 0
109 6 0
107 3 2
108 5 0
106 1 4
108 3 6
105 6 2
107 8 3
106 8 3
108 4 1
106 8 10
108 3 3
105 12 3
107 6 5
105 6 3
106 8 3
105 8 0
106 0 0
104 7 2
106 6 4
105 8 0
106 5 0
105 4 4
106 5 2
103 9 0
106 3 0
105 4 0
106 15 3
104 8 1
106 8 10
103 8 3
105 4 0
103 5 1
105 10 7
103 10 0
105 11 1
104 7 0
105 6 3
103 14 4
105 7 0
102 8 0
105 7 2
104 4 2
105 11 5
103 6 0
104 11 9
104 6 3
104 4 14
102 8 14
104 13 16
103 6 0
104 12 16
101 12 15
101 14 25
101 12 17
102 10 5
97 11 12
100 8 24
98 6 16
100 8 2
99 3 7
99 6 16
93 6 28
98 2 18
98 3 13
99 2 3
98 0 0
99 0 5
551 8 28
522 1 46
498 11 2
491 3 6
475 8 9
471 4 1
457 3 4
450 5 9
435 0 5
430 0 2
422 3 0
417 1 3
402 1 1
403 0 0
387 7 3
385 4 3
378 2 5
375 3 5
361 1 0
357 3 2
343 1 1
340 4 0
328 2 3
326 0 5
315 1 0
315 0 2
304 0 0
302 1 2
293 4 2
293 2 2
289 2 2
287 7 2
275 9 2
279 11 1
270 1 1
274 10 0
268 3 4
266 3 4
257 0 4
261 4 2
256 7 0
257 6 8
254 2 2
250 1 0
242 2 14
246 0 0
240 1 0
239 3 1
236 3 2
239 4 1
233 3 1
234 3 0
231 2 1
231 1 0
225 4 0
225 2 0
221 3 1
220 4 2
213 3 0
211 0 0
206 4 4
209 3 0
203 7 0
208 4 1
204 5 0
200 6 2
196 3 3
196 1 0
193 0 0
194 6 0
193 4 2
194 5 0
189 2 0
192 8 0
186 4 0
190 7 2
190 8 0
189 4 2
180 2 2
181 4 3
174 2 0
179 5 0
171 2 0
177 2 0
171 4 1
173 5 1
169 2 2
170 5 0
167 6 1
167 9 0
164 3 1
162 4 9
158 3 0
161 3 0
158 3 0
160 3 0
153 0 0
156 2 0
148 2 4
156 4 1
151 0 0
154 2 0
147 6 5
149 6 0
148 3 0
148 0 0
146 0 0
145 4 0
143 4 1
145 3 1
143 1 0
143 2 1
140 7 0
142 6 1
139 4 0
140 5 1
137 8 0
137 5 0
138 2 2
136 3 0
133 5 2
136 11 0
133 9 0
135 10 7
129 7 0
133 9 0
130 9 3
133 4 1
133 4 0
133 4 2
130 1 0
132 6 0
127 14 0
132 12 1
129 8 0
132 5 8
126 2 0
131 4 0
127 11 1
129 5 1
127 10 0
129 10 6
129 2 0
129 2 1
124 9 2
127 6 0
123 7 2
122 2 0
120 4 5
122 8 0
119 11 2
122 4 7
120 3 0
122 4 2
121 1 0
121 6 0
120 4 2
120 6 2
119 6 0
119 9 0
115 8 3
118 7 1
113 2 0
118 4 7
115 6 2
118 2 1
115 5 1
117 5 1
114 5 2
113 2 1
109 3 4
112 1 0
109 5 3
110 4 3
110 7 2
110 11 0
108 3 5
106 5 0
103 11 0
105 6 0
105 10 0
103 2 0
99 4 2
101 2 1
99 3 1
100 1 0
100 9 0
100 8 2
97 1 4
100 7 0
95 10 5
97 5 6
96 4 3
97 8 12
96 9 3
96 4 2
93 6 3
96 14 4
92 7 3
96 3 2
95 4 3
96 9 2
95 8 1
96 16 2
95 13 0
96 5 2
95 11 5
95 9 0
95 6 1
96 5 4
95 13 0
96 8 0
94 5 1
96 4 1
95 10 2
95 2 0
93 4 0
95 6 2
92 7 4
95 4 1
93 3 4
94 4 0
93 6 2
95 2 4
94 1 1
95 6 7
94 8 11
95 2 2
95 3 3
95 4 2
95 7 2
95 9 4
95 1 8
95 2 54
91 4 42
95 15 20
93 10 11
95 7 13
95 5 11
95 7 42
92 5 48
94 7 77
92 2 72
94 1 80
91 1 19
93 4 35
89 3 16
93 5 49
90 1 64
93 3 70
93 9 38
93 5 37
92 4 9
93 6 15
90 2 20
93 2 19
89 4 22
92 1 13
91 9 17
92 9 34
88 6 61
92 9 48
89 7 50
92 11 15
89 10 14
92 8 10
91 3 10
91 6 15
90 5 3
91 7 5
90 4 5
596 9 19
592 6 35
583 11 28
579 9 19
568 15 65
569 18 56
563 16 66
560 21 61
549 23 53
546 16 42
533 13 70
533 20 43
526 19 53
522 14 61
511 19 51
507 17 78
503 18 78
501 20 104
487 15 97
488 20 78
484 13 50
483 18 24
472 9 17
463 6 58
454 12 17
455 13 38
445 13 32
451 6 8
445 11 43
441 16 38
439 13 41
431 10 53
420 10 17
418 15 22
405 11 49
405 13 68
391 19 90
393 14 61
380 7 35
380 3 11
373 5 9
371 4 21
365 11 3
365 8 28
357 9 8
353 6 6
341 9 1
341 6 1
331 2 2
333 3 1
322 3 0
324 3 6
312 3 9
315 4 9
310 10 4
311 6 3
300 5 4
306 7 0
294 5 3
298 4 8
289 2 2
292 4 3
285 0 2
287 5 3
279 7 3
280 10 1
271 4 4
271 15 1
262 17 6
262 6 1
259 9 1
260 7 2
253 8 0
253 3 2
247 8 0
246 9 0
236 1 0
243 1 2
229 4 1
232 4 2
228 12 10
226 8 2
219 1 0
217 7 3
207 10 1
210 10 5
202 15 1
202 2 3
194 4 4
198 2 3
189 4 10
193 11 15
185 13 8
188 8 0
179 5 2
186 5 5
179 11 3
181 14 0
176 8 0
179 8 7
170 7 0
174 4 1
165 1 0
175 4 0
168 2 0
173 3 0
167 2 1
172 5 0
163 11 4
166 8 1
160 2 0
163 4 2
156 8 0
161 10 2
153 8 0
162 6 2
159 3 1
162 12 0
160 7 12
161 4 7
157 6 1
158 6 0
152 3 1
158 5 4
148 6 5
156 5 2
151 5 2
154 6 8
151 7 1
154 8 2
145 8 0
152 8 0
148 13 6
151 9 11
145 9 5
148 4 1
143 4 2
146 8 10
140 2 5
146 10 6
142 6 6
146 4 1
141 9 0
148 6 0
143 8 0
147 12 0
147 10 4
146 13 0
141 14 4
144 7 5
140 6 0
145 1 0
142 5 0
144 9 2
140 6 0
140 9 0
131 8 0
136 6 0
134 7 0
135 4 0
129 11 3
134 5 2
129 12 3
134 9 0
130 11 5
135 8 7
131 4 0
131 7 0
131 11 0
131 8 2
126 11 2
132 5 0
131 2 0
132 7 0
127 2 3
129 1 0
126 4 0
126 6 5
123 2 2
125 3 0
123 4 0
124 3 0
122 4 2
123 2 0
121 9 3
122 11 0
119 9 3
122 6 0
117 10 6
121 8 0
118 12 0
121 6 6
115 10 1
118 5 1
115 1 0
119 4 1
114 5 1
117 4 0
112 8 1
117 9 2
112 11 1
116 14 3
113 11 0
114 10 2
112 6 0
113 13 0
111 11 0
113 12 7
109 8 2
112 7 6
110 5 1
112 8 4
109 5 0
111 2 2
108 1 0
110 6 0
108 12 11
111 8 5
107 10 5
110 12 8
107 9 3
107 7 9
102 3 2
106 3 0
103 4 3
106 3 2
101 12 1
105 5 6
101 5 2
104 7 1
104 8 2
104 10 2
99 11 2
103 9 1
98 6 5
102 11 3
98 17 3
101 11 2
101 14 0
103 16 1
99 12 2
103 15 0
101 13 5
103 9 0
97 6 1
102 7 3
99 10 0
102 11 7
99 2 1
103 1 1
100 2 0
101 5 0
99 9 2
100 10 2
93 8 2
99 9 6
97 8 6
99 10 2
97 13 5
98 10 2
94 9 2
98 5 0
96 10 4
98 13 2
91 5 1
96 8 0
94 5 3
95 9 1
92 8 0
95 16 1
93 19 0
95 19 8
90 11 0
95 10 6
94 13 7
94 8 7
89 3 2
94 10 2
90 13 1
94 5 2
92 3 0
93 7 0
88 7 1
92 3 0
90 3 16
91 7 9
85 4 0
91 1 2
87 8 9
90 12 11
85 14 1
90 10 7
88 8 1
90 7 2
89 10 6
90 5 0
87 6 5
90 1 5
87 5 0
90 4 5
85 11 8
90 13 3
88 8 2
90 11 16
87 12 1
90 8 6
87 12 0
89 10 11
88 16 0
88 17 2
86 19 7
88 19 9
86 15 12
89 13 1
87 5 5
89 2 1
86 7 3
89 9 1
86 2 0
88 5 0
83 7 2
88 5 2
87 4 0
88 13 3
83 23 4
87 15 5
86 9 9
87 19 8
84 9 6
87 6 9
85 8 7
87 13 16
86 12 14
88 9 13
86 17 13
88 16 10
83 14 8
86 14 6
82 8 3
85 8 1
83 8 1
85 11 4
82 12 10
83 31 14
81 27 9
83 13 4
82 16 4
83 10 1
78 6 10
83 14 12
82 5 2
83 8 8
81 12 3
83 10 9
80 21 12
83 23 4
82 14 5
82 13 7
78 6 6
83 5 6
81 6 3
83 12 5
79 8 4
83 10 0
77 6 0
82 15 0
81 19 5
82 24 1
81 13 18
82 18 3
78 12 2
83 9 3
83 3 2
82 13 4
80 4 3
82 8 0
82 10 16
82 8 3
80 3 4
82 1 4
82 7 6
82 10 5
81 7 4
82 17 16
80 16 10
82 14 6
82 13 2
82 8 0
79 7 2
81 11 15
79 8 58
81 12 15
79 19 41
81 21 51
81 11 32
81 15 60
80 16 68
81 16 32
79 20 32
80 31 100
78 36 126
79 47 149
78 45 165
79 43 156
77 42 155
79 35 236
77 50 250
79 46 219
75 42 143
78 33 109
78 38 93
78 45 82
77 38 107
78 13 104
74 22 111
76 36 150
73 28 118
77 30 123
77 44 116
575 4 32
521 3 4
490 7 21
477 5 8
462 4 5
451 5 13
429 4 5
423 6 17
407 6 4
406 4 3
391 7 2
384 1 0
375 4 0
369 2 0
346 1 0
348 6 1
338 4 9
334 3 3
319 7 7
321 2 1
316 5 0
314 5 2
308 4 3
310 4 0
298 0 6
296 5 0
289 10 2
288 7 1
280 5 0
278 8 3
270 6 4
271 2 0
263 7 0
266 3 2
259 8 0
256 2 0
248 3 0
251 5 2
247 10 0
245 7 0
238 3 0
240 5 2
235 3 2
232 6 0
228 3 1
230 6 0
223 4 4
226 5 0
219 5 0
218 2 1
213 5 13
214 14 13
212 2 0
214 9 1
209 7 0
208 6 2
196 10 0
201 5 2
199 13 1
198 9 2
191 7 1
195 1 0
190 5 6
190 3 4
187 5 0
186 6 11
183 6 3
183 12 12
180 16 0
183 12 3
179 8 5
181 7 2
173 6 0
180 3 0
176 5 1
178 12 0
176 5 0
176 8 0
171 7 0
174 4 0
171 2 0
174 5 0
168 4 0
173 6 0
170 9 1
172 14 0
167 9 0
171 10 1
162 13 1
168 5 7
166 2 2
168 5 1
167 7 0
167 4 4
162 3 0
164 0 2
156 8 0
159 3 5
152 3 2
157 4 0
152 5 3
155 4 0
150 4 0
152 11 8
150 10 2
151 5 2
146 3 4
150 5 3
147 10 2
150 5 3
147 6 7
149 3 3
147 7 5
148 4 7
147 4 1
148 2 0
143 3 0
146 0 0
140 2 0
142 3 0
136 2 0
141 3 0
138 0 2
138 6 1
137 2 0
136 5 6
135 6 1
136 4 0
130 2 1
135 10 1
131 10 0
134 10 1
130 11 0
133 0 0
129 2 0
132 1 0
130 2 2
131 1 0
127 1 0
129 0 0
127 2 0
127 4 8
125 11 1
125 7 0
119 4 8
123 8 0
122 6 0
123 2 0
121 3 0
120 15 10
118 4 2
119 5 0
114 6 5
117 5 0
113 7 0
115 9 1
113 7 3
115 5 0
113 10 5
115 12 0
113 3 0
115 5 1
114 2 4
114 3 0
111 8 0
114 7 4
109 5 1
113 4 0
112 7 0
112 6 3
109 12 6
112 6 1
108 1 3
111 2 2
109 5 0
111 5 0
106 2 5
107 2 0
106 3 0
107 6 0
103 4 1
107 6 2
104 5 0
107 9 4
103 5 10
106 16 5
104 5 1
104 9 1
102 2 1
104 9 1
101 12 7
104 12 2
103 3 0
104 6 2
102 3 1
103 5 2
102 4 2
102 6 0
100 5 5
101 5 7
99 7 0
100 6 12
98 4 0
99 9 0
99 3 0
99 10 27
98 4 18
99 3 3
97 5 0
99 6 3
97 6 11
99 7 3
99 8 7
99 10 1
96 4 3
99 5 1
98 7 1
99 12 0
97 5 2
99 7 0
99 6 18
99 6 13
99 3 4
98 6 11
97 9 26
98 7 40
94 5 7
96 4 7
94 6 40
96 14 24
92 13 33
96 11 12
95 3 2
95 1 14
93 5 8
95 0 9
671 4 15
656 8 33
638 5 44
625 8 17
609 6 45
598 21 41
586 22 87
574 16 31
555 9 5
543 12 13
531 4 2
516 6 13
497 10 4
498 1 9
488 8 18
484 10 5
464 6 12
463 7 14
452 6 1
445 8 8
428 8 4
421 1 1
401 8 0
397 10 5
388 8 0
385 5 8
364 3 2
365 4 0
352 5 1
351 3 0
331 8 1
332 6 4
324 4 4
320 5 3
310 6 4
310 7 3
295 5 1
293 6 0
281 8 2
278 3 1
268 9 3
269 7 3
257 3 4
261 5 0
256 4 0
250 5 7
240 1 1
242 8 2
229 7 0
233 6 1
226 4 4
231 9 2
223 8 0
226 12 0
221 7 0
222 10 0
212 10 5
212 5 0
206 2 2
203 3 1
199 7 2
200 3 0
195 2 0
199 2 0
192 2 0
195 6 1
181 12 0
187 5 1
181 2 1
182 8 0
174 10 0
176 5 2
171 4 0
172 13 14
169 8 1
170 10 2
165 2 0
169 7 0
162 5 1
164 4 0
158 11 1
161 7 2
154 5 2
161 12 0
156 11 2
160 15 0
157 12 0
158 16 0
156 8 1
155 11 0
152 7 7
156 8 4
152 9 5
152 5 0
146 8 0
151 11 0
146 7 0
150 7 3
147 10 1
150 22 5
144 12 0
147 8 1
143 3 0
144 6 2
139 6 1
144 4 0
140 9 1
143 8 1
136 6 6
140 8 12
138 10 5
139 13 2
135 9 4
137 12 0
133 13 2
138 18 0
133 8 0
137 10 2
133 9 2
137 14 1
135 13 4
137 13 0
132 10 0
132 12 0
131 14 11
131 12 0
127 8 2
130 10 0
126 10 0
131 10 0
127 13 0
130 6 0
128 6 2
128 2 0
124 5 3
127 10 2
123 9 0
126 9 0
123 7 0
127 1 0
127 6 7
126 10 4
125 13 0
125 8 0
121 15 4
125 14 0
118 3 1
121 1 0
117 13 0
118 20 1
114 13 4
117 13 1
113 17 4
115 13 1
113 7 0
112 13 5
110 23 5
112 23 0
111 17 0
113 11 4
111 9 0
111 7 4
111 18 4
111 26 2
108 7 2
110 19 1
109 16 0
110 9 0
107 19 0
110 22 3
109 24 1
109 12 4
106 12 0
108 3 4
106 13 3
108 7 1
108 12 6
108 9 2
106 11 0
108 13 1
106 14 4
108 12 2
107 24 10
108 13 1
108 15 5
108 17 0
105 30 5
106 30 1
103 29 2
106 11 5
103 36 13
106 22 10
106 16 0
106 15 13
104 23 14
106 16 5
104 19 11
105 28 3
105 16 8
105 21 27
105 16 2
105 12 7
103 13 17
104 22 1
103 16 11
102 17 1
101 10 7
102 9 20
99 10 30
102 12 60
98 17 64
101 24 9
100 28 6
101 26 31
97 24 37
101 16 20
98 10 7
101 14 12
97 25 31
101 26 23
98 12 9
101 14 32
98 32 33
101 20 22
94 20 36
100 30 90
96 20 12
99 6 3
94 9 7
99 7 25
93 12 15
99 15 27
98 11 24
99 11 5
97 12 22
99 10 3
590 22 27
577 17 43
560 15 40
555 17 38
539 9 14
537 16 14
516 17 14
514 25 21
503 12 31
503 15 5
484 14 24
485 18 5
471 19 16
463 28 8
446 23 13
444 11 5
434 7 8
432 15 0
421 11 0
413 21 11
402 22 11
393 11 0
384 18 2
377 13 11
364 11 0
364 15 1
359 9 3
352 8 1
340 15 5
341 10 4
333 14 3
331 10 2
323 13 2
322 16 2
315 18 1
312 16 3
294 12 8
293 14 11
289 20 2
290 13 1
286 19 1
285 12 17
279 13 3
279 13 3
277 15 11
275 11 4
266 27 2
266 18 1
261 15 0
262 12 0
254 8 1
256 14 2
254 12 17
252 10 2
246 16 0
245 14 2
238 3 0
240 3 0
234 11 5
235 7 3
227 15 7
227 14 1
224 16 2
224 14 3
218 18 3
217 22 3
205 10 2
208 14 4
197 11 7
201 11 4
199 14 0
199 7 12
194 21 4
196 21 17
195 20 8
195 14 3
189 11 0
192 13 0
191 9 2
191 11 2
186 10 13
186 23 1
184 16 2
186 9 4
180 7 2
180 11 4
177 13 2
178 11 0
171 17 15
176 17 0
174 15 3
175 17 5
170 23 1
174 18 4
172 16 0
174 15 9
167 13 0
170 13 1
170 24 8
170 19 24
167 12 3
170 21 17
169 22 13
170 20 11
168 14 15
169 16 4
168 25 6
168 21 6
164 24 13
168 18 4
168 21 6
169 14 3
166 19 2
167 14 24
163 24 72
167 30 126
165 44 130
166 47 101
164 45 120
165 52 96
161 45 149
158 52 78
154 48 124
156 44 88
154 34 42
152 31 44
148 32 12
152 22 40
148 35 46
151 23 84
147 27 97
150 56 120
145 59 104
150 46 105
146 40 82
149 25 76
142 28 26
147 23 27
139 25 14
144 27 17
140 32 15
142 25 37
138 11 34
142 18 34
139 32 45
140 39 55
135 40 53
139 39 16
135 40 51
137 46 53
133 38 82
134 29 62
128 40 84
131 34 63
129 36 35
131 36 123
129 52 79
130 45 72
127 47 47
129 31 15
128 19 14
129 7 18
565 4 28
529 7 25
513 5 12
493 3 3
478 1 0
461 6 3
451 3 0
440 5 2
436 4 3
423 9 1
426 3 4
410 11 0
413 6 4
400 9 14
396 6 9
387 9 3
383 6 0
376 5 7
373 12 9
367 5 3
363 8 2
351 8 3
352 8 1
342 3 1
340 1 1
327 6 3
324 10 0
308 3 0
306 4 0
301 6 5
298 6 1
290 4 0
287 2 2
279 5 4
273 1 1
265 8 4
263 11 1
251 9 6
251 4 2
245 7 2
245 7 1
236 4 0
240 8 0
237 5 6
235 1 9
228 4 0
230 2 0
221 7 0
219 3 4
214 5 0
215 3 0
208 3 0
211 1 2
208 8 1
210 2 1
203 1 5
207 4 2
202 2 0
204 4 2
196 4 3
197 5 6
189 3 2
193 5 5
186 6 0
190 6 3
183 3 4
187 3 0
185 5 1
186 6 2
181 5 0
183 7 0
178 3 4
181 2 0
175 1 0
177 3 0
173 7 2
173 7 0
168 6 2
171 13 3
166 4 1
170 7 0
167 3 1
166 1 2
163 7 0
166 7 4
162 6 1
162 6 0
159 2 4
159 6 2
153 3 5
157 6 0
154 5 0
156 1 0
150 2 2
153 6 0
153 6 0
153 4 1
147 4 0
152 5 2
150 1 0
151 1 1
144 1 0
148 3 0
147 1 2
148 7 0
142 1 0
146 4 0
138 1 0
143 1 0
135 1 0
137 2 0
132 3 0
136 3 0
133 4 0
136 3 0
136 0 0
137 3 11
134 5 0
135 3 0
133 2 1
135 0 0
129 5 1
132 5 4
128 0 1
130 3 0
127 4 1
130 3 5
126 4 1
129 9 0
125 6 0
127 5 2
124 5 2
126 6 0
124 9 6
126 7 4
124 9 2
127 6 0
124 5 5
124 6 1
123 4 0
124 5 0
116 5 3
124 5 4
122 3 0
125 6 0
121 6 1
126 9 1
122 8 8
125 11 6
123 9 3
125 9 0
120 4 0
123 3 3
122 5 6
122 4 1
123 3 2
124 1 4
123 6 1
124 1 0
117 3 7
121 8 0
120 3 0
121 5 4
119 9 0
120 4 1
119 5 0
120 6 10
114 6 6
118 8 5
116 6 8
118 10 6
114 7 0
117 5 0
115 4 0
117 2 0
117 5 1
118 2 0
115 4 4
118 5 3
117 8 2
119 5 4
117 6 0
119 5 1
117 1 0
118 3 0
115 3 1
117 4 1
115 7 0
116 4 1
110 7 3
115 3 0
113 3 3
114 5 1
112 6 0
114 7 8
113 8 2
114 9 6
114 2 8
113 8 0
113 6 0
112 1 0
110 4 0
112 6 0
108 3 6
111 5 0
110 10 3
110 13 0
107 10 5
108 2 2
106 3 0
107 4 2
105 5 0
105 9 0
102 3 4
104 3 2
101 8 1
102 4 0
101 1 0
101 4 1
97 3 3
100 2 0
98 6 0
99 3 0
96 7 0
98 4 1
95 4 4
98 12 0
100 2 0
100 3 0
98 8 0
100 5 3
99 6 0
100 4 0
96 11 5
99 11 3
98 17 1
97 7 0
94 2 0
97 3 0
95 2 0
97 8 7
96 12 5
96 16 1
95 12 4
96 7 0
92 7 0
95 3 3
94 8 0
92 5 12
91 4 0
91 2 0
89 2 2
90 2 0
89 5 1
90 2 0
90 5 1
90 7 2
90 2 0
90 4 4
89 9 0
90 5 0
87 9 0
89 11 0
84 11 0
89 10 0
88 4 0
90 9 4
87 12 0
89 11 2
87 11 1
89 5 0
88 6 1
89 3 0
86 10 4
89 5 2
88 7 0
89 3 0
88 3 0
89 6 7
89 5 7
89 1 1
88 3 3
88 10 0
87 6 5
88 2 11
88 4 0
88 7 0
88 4 0
88 5 2
86 6 2
87 11 2
86 7 0
87 7 0
87 7 27
87 3 0
86 5 2
86 4 5
85 1 4
86 4 4
85 8 3
84 2 0
81 8 1
85 18 7
85 8 13
85 10 13
83 9 3
85 15 4
84 7 2
85 5 3
85 7 0
85 6 1
83 7 12
84 6 6
83 2 11
83 3 41
83 8 14
83 7 24
82 11 88
83 23 53
81 15 65
82 13 20
81 2 14
81 4 0
81 4 0
574 7 63
549 5 88
538 7 79
524 5 76
508 11 79
496 14 81
491 7 48
482 8 28
466 8 38
456 6 29
448 3 8
435 3 8
423 9 6
413 12 25
409 11 7
397 12 5
384 4 5
370 1 10
363 7 2
350 6 0
349 2 3
338 5 2
336 0 8
321 1 13
320 7 22
307 3 6
301 3 19
289 7 18
293 5 5
283 8 10
277 7 13
273 10 8
271 7 4
260 7 2
259 10 4
248 19 2
252 20 16
246 9 8
246 2 19
237 10 3
236 6 1
224 9 6
224 14 2
211 9 1
215 20 0
205 8 3
207 8 0
196 5 0
200 8 6
193 5 8
196 2 5
188 3 6
191 3 2
185 4 0
190 5 0
186 1 0
189 9 4
182 5 0
187 2 0
182 7 0
185 12 0
183 6 0
186 4 0
183 3 0
180 7 4
171 7 0
176 4 0
170 9 0
173 6 0
166 10 0
172 5 1
167 2 0
170 5 0
168 6 0
170 10 2
168 13 1
168 10 3
161 11 0
167 11 2
166 11 1
167 5 0
159 1 0
165 8 1
160 2 0
159 1 0
153 11 0
157 14 1
152 11 2
156 6 1
150 11 1
152 10 0
149 8 2
150 12 0
145 13 2
150 8 4
145 9 1
147 11 5
142 10 0
145 3 2
142 5 0
143 5 0
142 11 3
142 5 0
137 3 7
139 1 0
138 11 4
139 14 0
137 8 0
136 7 2
131 6 0
132 10 2
130 6 8
131 2 0
127 9 2
130 13 5
125 18 0
126 7 12
124 6 0
126 6 2
124 5 0
124 3 2
117 4 0
121 5 2
116 11 1
119 7 2
119 7 1
119 12 0
117 8 0
118 9 0
116 1 0
118 12 1
116 1 1
118 6 1
114 9 1
117 12 2
113 11 0
118 7 3
113 12 2
116 11 0
112 10 0
114 9 2
110 12 7
114 11 0
110 7 2
114 11 0
111 10 1
114 1 0
111 2 0
114 4 0
111 8 0
113 7 1
112 7 0
113 12 3
110 5 0
112 7 0
110 3 2
111 5 0
109 4 1
111 2 0
109 0 0
109 0 2
106 6 0
107 2 2
104 10 1
106 5 2
101 1 1
105 4 0
103 1 1
104 11 2
99 8 0
104 6 0
103 3 5
105 3 4
100 5 1
105 0 0
101 10 0
104 6 0
102 4 0
103 3 2
103 7 0
101 4 0
97 6 1
100 4 2
100 6 2
99 15 1
97 20 1
97 15 0
95 6 4
97 19 3
96 19 2
97 6 0
95 4 0
96 12 0
92 3 0
95 4 2
94 1 0
95 6 0
94 13 2
95 15 6
94 9 0
94 22 1
92 13 9
94 7 0
92 14 1
94 16 0
94 21 0
94 11 2
90 12 1
93 7 1
90 7 2
94 6 0
91 4 2
92 10 1
88 10 0
93 10 6
92 9 0
92 4 0
88 6 0
92 8 0
87 8 2
92 5 2
87 2 2
92 10 0
90 10 0
91 3 0
87 3 0
90 7 0
88 8 0
90 6 0
89 4 2
90 5 2
90 3 0
91 9 0
88 10 2
91 8 0
88 8 0
89 8 1
88 7 0
88 3 1
86 2 0
90 8 5
87 2 0
90 8 0
90 14 5
88 19 0
83 11 0
87 7 2
86 8 1
87 11 1
84 10 3
87 9 11
87 8 8
87 12 11
87 8 5
87 8 6
83 8 3
86 10 0
83 5 0
84 5 0
84 13 0
85 5 6
83 9 6
84 8 7
82 12 0
83 8 5
81 6 0
83 11 0
79 7 2
82 7 0
79 9 1
82 3 0
80 2 0
82 4 0
81 3 1
81 8 0
79 4 0
82 4 0
79 0 0
81 2 3
77 0 3
82 6 1
78 15 0
79 5 1
76 11 8
79 12 4
77 4 0
78 5 0
78 11 0
78 9 1
77 13 0
78 11 0
78 8 0
78 17 0
73 13 0
78 6 0
78 7 0
78 24 1
73 15 1
79 7 7
75 11 1
76 13 4
76 7 0
76 19 0
73 8 0
75 3 0
75 6 0
75 4 0
75 3 0
74 14 6
73 10 2
74 6 0
73 6 1
74 9 0
73 8 3
75 10 2
74 16 1
75 11 0
72 8 1
75 6 1
75 12 0
75 8 1
74 14 0
74 8 1
73 8 0
74 7 1
73 11 6
74 6 2
71 7 0
74 7 5
74 10 0
74 9 10
73 12 0
73 9 0
73 4 2
73 9 4
74 8 4
74 7 1
72 5 0
74 10 0
73 7 0
72 6 0
70 14 0
72 6 1
72 13 0
72 12 1
72 18 2
72 15 2
71 11 1
73 5 0
69 0 4
73 11 3
71 23 6
71 10 0
69 16 1
70 4 6
68 6 1
70 11 5
69 23 13
70 20 11
67 15 7
68 10 3
66 10 0
68 7 1
66 13 0
69 8 3
66 15 2
69 9 0
69 3 1
70 9 6
69 10 2
572 2 92
544 5 72
521 5 21
499 2 5
483 8 2
474 8 14
466 2 0
445 3 12
437 4 12
421 2 3
403 6 1
392 3 1
390 4 0
376 1 6
379 4 2
363 4 6
363 6 1
350 5 2
350 3 1
340 8 1
338 3 5
328 2 0
326 0 2
314 5 0
313 8 4
309 9 2
307 10 5
300 4 0
298 6 5
284 4 0
285 7 3
269 9 1
267 1 0
259 3 1
259 9 15
249 0 11
254 1 0
247 1 12
249 2 4
245 6 0
245 5 2
235 3 6
241 5 3
238 2 1
239 1 5
234 5 3
236 1 5
232 0 2
232 6 0
229 2 4
229 3 1
223 2 0
224 5 1
218 5 2
220 2 0
215 4 1
215 2 2
208 4 0
211 2 0
204 2 2
205 4 0
202 1 4
202 10 0
197 5 5
198 6 2
192 5 2
193 2 0
189 5 3
193 3 6
187 3 1
189 4 0
181 9 0
185 4 2
182 5 0
177 7 1
171 4 2
175 13 6
171 10 0
173 3 0
169 6 3
171 8 0
170 3 2
170 2 4
159 7 0
166 2 0
163 0 0
168 4 0
166 5 0
163 5 5
161 5 4
161 6 2
153 4 0
157 3 0
153 1 0
155 4 3
151 4 0
155 3 2
152 2 0
153 1 2
152 6 0
152 0 2
150 7 1
151 2 0
149 4 4
151 4 0
147 8 0
149 7 0
144 8 0
146 8 3
143 4 0
145 2 0
143 2 0
145 2 0
142 7 1
145 2 1
142 7 1
142 5 0
139 9 0
142 8 2
137 5 5
140 7 0
135 9 0
139 4 5
134 4 1
139 4 2
135 4 0
138 3 0
134 4 0
138 1 1
132 2 6
137 6 0
134 13 0
137 2 0
136 5 6
136 1 1
134 3 1
135 4 2
134 4 2
135 4 2
135 5 2
134 5 1
132 5 0
133 0 2
127 1 2
132 5 1
129 2 0
131 7 6
128 7 4
130 4 1
129 3 0
130 4 2
129 2 2
130 7 1
129 4 2
130 6 10
128 6 5
129 3 0
125 4 2
128 2 0
125 3 2
128 6 2
126 4 1
127 7 2
125 1 0
128 6 0
123 4 6
127 10 1
120 10 0
126 0 0
125 8 2
125 7 0
122 5 0
124 2 0
119 3 0
123 5 2
119 3 3
123 7 2
121 4 0
123 4 1
120 9 3
121 3 3
120 4 3
120 5 0
119 3 0
120 8 4
119 7 0
120 5 5
117 4 1
118 3 1
116 8 6
118 1 0
116 2 0
116 13 0
116 8 2
115 11 5
115 5 1
115 7 0
113 9 2
114 8 0
111 7 1
114 6 6
112 8 0
113 8 0
111 8 4
114 5 1
111 14 1
114 7 2
113 1 5
114 2 0
113 2 1
114 2 0
114 3 3
115 10 6
112 10 0
112 8 0
110 2 0
110 4 2
103 3 1
110 4 2
106 10 2
110 4 6
109 6 2
109 2 3
109 4 1
109 2 4
107 8 3
109 3 2
108 6 0
109 5 3
107 11 0
110 9 2
108 10 0
110 9 0
107 4 0
108 9 4
105 5 0
107 2 2
105 4 0
107 3 2
103 5 9
105 1 0
104 2 0
105 5 4
102 1 1
105 2 5
103 2 0
105 4 2
104 3 1
105 2 4
100 1 8
103 1 10
100 2 2
102 3 0
100 2 2
101 3 1
99 9 0
101 5 0
97 4 1
99 4 2
98 6 0
99 4 0
93 6 4
98 5 9
97 3 2
98 4 3
97 1 0
98 5 3
95 3 3
96 1 2
94 2 0
95 7 8
91 14 2
95 10 1
92 6 2
96 12 5
95 7 8
96 9 13
93 4 5
96 9 5
95 3 7
94 4 1
95 2 5
95 3 21
95 5 19
95 3 5
92 0 6
95 0 0
95 2 27
95 3 4
94 4 9
95 5 4
92 10 57
95 11 40
93 6 1
95 4 24
94 7 30
94 5 41
91 5 12
94 6 4
92 9 61
94 4 32
94 3 54
94 10 34
94 19 41
94 10 16
91 11 25
94 6 25
94 3 15
94 8 17
93 1 6
94 3 6
94 1 0
94 1 24
575 0 34
543 8 72
513 11 11
490 8 2
471 4 2
456 4 4
447 4 0
428 3 0
427 5 9
416 7 5
407 4 4
395 5 3
397 7 2
388 7 6
384 4 2
378 7 4
374 8 1
366 2 0
360 2 4
355 4 0
353 2 0
349 2 5
343 4 2
336 5 1
337 6 0
332 4 0
331 3 2
323 3 1
319 8 1
316 6 1
314 3 2
308 8 1
305 2 2
292 5 3
293 2 0
288 5 10
287 1 1
279 0 0
281 2 4
269 7 4
271 3 0
265 3 7
269 10 26
265 11 18
261 5 9
257 3 17
258 7 7
246 4 11
247 2 17
242 4 3
241 7 6
236 7 3
230 5 1
226 5 1
228 5 1
224 4 0
225 5 8
220 4 3
221 3 4
216 2 0
220 1 1
219 4 0
217 4 2
215 4 7
214 4 4
210 4 0
210 9 0
206 8 0
207 6 7
204 6 2
206 2 4
203 10 2
205 2 0
198 5 3
201 9 3
196 5 0
198 4 1
192 5 1
194 3 2
190 2 0
192 2 6
186 6 0
184 2 1
176 1 1
180 5 3
177 4 2
178 2 2
175 2 1
176 8 0
174 4 3
176 4 3
173 6 0
175 7 0
174 7 2
172 7 3
168 6 2
170 4 4
163 1 6
165 4 5
158 6 0
162 6 1
159 6 6
157 9 0
152 14 0
157 1 0
155 2 1
156 3 1
154 12 0
153 6 0
149 12 0
151 4 0
146 12 0
150 9 0
148 6 0
148 11 3
145 5 0
147 9 3
146 6 3
146 8 2
146 5 6
145 7 0
140 6 1
144 8 0
140 10 2
144 6 0
141 15 7
140 7 12
136 3 18
140 2 12
138 4 5
140 6 14
135 6 2
136 6 1
135 10 6
136 8 1
132 8 4
135 3 0
131 3 4
134 3 2
127 6 3
131 2 0
129 4 0
130 7 0
127 6 6
129 2 1
126 3 2
129 3 1
124 3 0
128 9 1
127 5 1
126 7 0
122 9 0
123 15 4
122 10 0
123 11 5
120 2 4
121 5 6
119 3 0
120 4 0
114 4 3
118 5 5
117 9 7
117 7 2
113 10 2
117 4 5
115 4 4
116 6 19
113 7 0
116 7 1
114 3 0
116 1 0
114 3 0
116 2 1
116 1 0
117 8 1
113 9 0
115 3 0
112 5 1
114 7 4
112 8 1
114 6 0
113 9 1
113 6 2
112 3 5
113 3 3
111 3 0
112 4 3
112 13 2
113 11 0
111 10 1
113 5 1
112 5 3
112 5 21
112 4 4
112 13 12
112 14 3
113 4 30
110 6 72
112 15 97
110 10 74
111 12 122
108 9 46
111 6 17
109 11 28
109 18 37
107 12 37
108 12 34
104 4 32
107 9 15
102 4 17
107 7 21
106 8 30
107 3 19
104 12 20
107 14 9
106 2 1
107 4 0
106 5 34
107 17 28
105 7 0
107 2 0
104 2 1
107 9 12
107 13 9
107 14 24
105 7 8
576 4 46
544 4 115
522 2 30
503 5 6
488 4 21
476 10 14
472 6 8
456 3 15
450 4 1
433 6 3
431 6 30
411 9 6
405 2 6
393 4 3
388 3 3
373 3 3
366 1 3
361 5 9
359 1 7
346 1 0
345 1 0
336 7 0
334 14 0
326 9 2
324 15 6
311 6 1
311 11 9
298 9 3
297 9 9
285 12 0
289 3 14
278 11 2
279 5 0
270 3 1
269 6 2
260 3 4
263 7 0
256 6 8
254 8 0
245 8 3
245 7 0
241 8 0
238 2 0
235 4 0
234 2 0
232 5 3
233 9 4
228 4 0
229 5 5
225 9 2
227 7 0
224 13 0
223 4 0
213 3 5
216 3 0
207 1 0
212 6 1
209 9 0
210 9 36
198 6 0
203 9 2
200 4 3
200 7 2
191 2 2
198 5 5
194 8 10
197 10 1
193 8 12
193 9 4
187 4 1
190 8 3
185 6 2
187 6 4
179 5 0
183 5 0
178 6 0
182 2 2
175 13 5
177 2 0
171 11 2
176 7 4
174 16 2
176 8 0
173 2 0
172 2 0
168 6 1
170 6 2
168 4 0
166 0 0
161 5 2
163 3 4
158 3 0
158 2 4
154 4 2
155 2 0
153 7 0
154 4 0
153 2 2
153 5 0
151 4 8
153 5 7
151 6 0
151 3 0
148 3 0
151 3 0
148 3 7
149 2 0
146 2 0
150 9 1
146 2 0
148 6 0
147 7 3
148 9 0
145 4 3
146 10 1
144 6 0
147 2 0
141 5 4
141 3 0
134 7 0
139 10 2
135 7 0
137 8 1
131 0 3
137 4 2
134 3 0
135 5 1
132 2 0
134 2 0
128 2 1
133 1 0
132 3 2
132 1 1
130 3 3
130 3 3
126 7 0
128 3 0
128 1 1
128 4 4
127 8 11
129 4 4
127 13 18
127 12 6
122 15 3
125 0 0
122 6 0
123 3 0
120 6 0
122 2 0
119 3 2
121 2 0
119 6 0
119 5 0
118 7 1
117 6 2
112 5 0
117 4 0
116 4 1
117 10 1
112 6 0
115 14 2
114 8 4
114 7 0
109 5 2
111 6 0
108 3 2
111 5 0
108 4 2
113 10 1
110 6 0
112 6 0
111 8 1
112 4 0
108 7 0
112 5 0
109 4 4
111 6 0
106 8 0
110 2 1
104 3 1
107 3 0
103 6 1
107 14 7
105 3 0
106 4 1
103 5 0
105 4 2
103 6 3
105 13 8
104 7 4
104 4 0
104 5 3
103 3 2
99 3 1
103 8 3
99 0 2
103 5 3
103 1 2
103 2 2
98 3 1
102 13 10
102 4 4
102 7 0
99 3 0
101 6 2
98 9 0
101 7 2
101 15 2
102 18 4
100 14 2
102 6 1
100 6 2
102 11 0
100 10 6
102 5 0
100 4 1
101 1 4
97 3 0
99 7 0
98 0 0
99 1 0
97 5 0
99 10 10
97 6 5
99 8 1
96 3 4
99 6 0
97 6 0
99 4 0
96 8 0
98 4 0
97 3 0
98 8 3
94 3 2
98 6 1
93 5 7
98 17 4
97 12 4
98 3 2
97 7 0
98 5 0
96 3 1
98 10 5
91 7 5
95 6 2
93 3 7
95 4 7
92 7 7
95 9 0
91 5 1
96 5 2
95 10 2
95 2 14
93 6 2
95 7 4
93 10 3
95 9 2
92 7 2
94 4 3
91 5 0
94 10 2
93 5 2
94 3 1
93 4 9
94 5 1
92 10 15
94 10 8
90 5 9
93 3 18
93 1 10
93 5 3
87 7 7
93 12 10
90 4 16
91 9 58
85 14 23
90 4 3
89 8 23
90 6 33
83 6 22
90 9 31
89 11 131
90 15 191
89 11 205
90 15 233
87 9 236
88 20 123
87 21 158
88 9 135
87 11 155
88 12 117
82 21 150
86 21 139
83 10 108
85 11 119
80 17 110
85 11 106
83 17 128
84 15 54
79 4 71
84 7 68
77 7 83
83 10 65
81 9 43
82 6 37
82 20 69
82 16 118
80 13 63
82 14 38
82 6 10
82 6 39
81 9 32
562 3 145
539 8 47
509 5 2
487 3 3
469 2 1
449 3 5
444 3 9
433 2 6
422 5 2
408 8 6
404 2 5
392 4 0
389 1 0
381 2 0
377 3 0
369 5 4
365 4 3
352 5 1
353 2 0
337 3 1
338 2 0
326 3 4
327 4 1
311 5 0
314 10 0
303 7 0
302 4 0
294 5 1
291 3 3
283 5 3
284 7 0
278 7 0
276 5 4
268 9 4
269 2 3
262 3 4
262 3 3
253 7 1
252 5 2
240 1 2
245 7 9
236 10 10
236 6 0
231 10 0
233 6 0
230 5 4
225 8 1
223 7 2
218 5 5
210 2 0
212 3 1
210 3 2
209 4 1
207 7 0
204 1 2
193 5 2
196 3 1
191 10 0
193 6 1
188 8 4
190 10 0
187 12 0
187 10 2
183 5 2
182 4 3
177 4 0
177 3 0
171 3 0
174 2 0
167 2 0
171 1 0
166 5 2
166 4 0
160 0 0
163 1 0
157 5 3
161 6 0
157 4 1
160 6 0
154 3 0
161 3 0
158 4 2
158 7 0
155 10 2
155 5 0
153 4 1
155 7 0
154 2 0
155 1 0
153 10 0
155 21 0
154 3 0
153 9 0
146 15 0
149 2 2
145 0 0
146 4 0
140 6 0
144 5 1
137 4 0
142 6 0
140 3 2
142 9 7
140 9 0
140 3 2
137 2 0
138 6 1
135 10 0
135 11 0
128 5 0
133 10 6
131 5 2
133 4 0
128 1 0
130 7 0
127 5 1
129 7 10
122 1 1
126 2 2
123 1 0
126 3 0
125 11 5
125 8 0
119 5 0
125 1 3
123 7 1
123 10 2
118 13 0
122 7 6
120 11 2
122 4 2
120 4 5
121 6 0
120 2 9
120 5 0
116 5 2
119 3 0
116 4 2
119 4 2
116 9 2
119 4 6
119 0 0
118 3 0
115 6 1
116 15 0
114 6 1
117 4 3
114 14 12
114 12 4
111 3 4
109 4 7
107 8 0
109 7 0
106 10 9
110 7 2
110 10 1
110 9 0
104 6 2
108 8 4
107 5 2
108 5 5
104 5 5
106 6 3
104 5 6
106 8 0
104 10 3
106 14 0
103 4 1
106 21 1
102 5 6
106 3 0
105 18 1
106 9 4
106 10 7
107 6 2
106 8 1
107 12 0
104 2 0
105 8 0
103 5 4
105 7 10
105 8 9
105 10 4
102 8 2
104 8 7
102 4 2
104 8 4
103 8 5
104 5 3
102 14 14
103 25 6
101 14 14
104 10 2
104 6 15
104 12 9
102 19 25
103 13 22
100 14 18
103 14 18
100 6 6
103 3 18
102 10 11
103 8 8
101 12 13
102 10 53
101 17 22
102 10 17
100 8 5
102 15 52
100 12 9
102 7 12
102 4 0
102 2 0
100 9 0
102 2 0
565 10 26
558 9 22
545 13 19
537 9 45
518 19 19
515 21 21
501 23 31
492 20 23
487 16 50
482 16 82
470 11 58
466 14 22
449 15 26
440 19 20
429 12 4
419 13 10
407 12 13
401 12 19
389 13 36
384 6 10
374 12 49
368 25 77
358 13 49
356 25 21
351 18 13
351 18 27
345 15 10
344 11 15
333 15 11
332 13 12
321 6 14
327 8 32
321 5 19
321 4 11
316 7 6
316 8 4
308 11 2
309 7 0
303 9 0
302 13 2
295 5 14
297 4 2
289 6 9
291 7 1
280 11 3
284 5 3
276 7 1
273 5 0
266 7 2
262 10 8
257 6 10
254 7 31
244 15 14
245 8 4
241 4 8
241 22 2
238 21 1
239 4 4
234 4 3
234 9 1
228 6 2
229 6 0
224 6 2
226 8 2
222 6 6
221 7 6
214 13 8
217 12 6
216 11 4
216 7 7
209 15 10
213 3 10
209 10 0
207 6 1
204 2 2
206 5 2
201 11 2
198 8 0
193 9 6
195 5 0
189 9 4
191 9 1
190 8 1
187 8 6
184 7 3
182 9 3
179 6 4
178 9 11
172 6 13
176 14 12
173 7 5
174 7 12
170 11 11
173 16 26
169 17 9
169 17 7
167 6 13
169 19 48
166 25 46
168 10 4
168 10 51
167 22 41
165 26 84
167 33 43
157 15 121
167 36 191
159 52 134
164 31 96
158 35 49
162 24 63
159 13 70
162 26 49
159 25 59
158 28 52
151 12 26
157 13 20
152 7 27
157 15 35
153 27 110
152 32 68
145 17 46
151 27 41
146 12 13
