# Supplementary material for: Emergent adaptive behaviour of GRN-controlled simulated robots in a changing environment
Source: PeerJ. 2016 Dec 21;4:e2812. doi: 10.7717/peerj.2812 (PMC5180581; doi:10.7717/peerj.2812)
Supplement: Supplemental Information 2 [file peerj-04-2812-s002.zip › data & R_code for figures/R_code.txt]

n <- array(1: 310, dim=c(310,1))
Z  <-read.table("GRN_example.txt")
par(mar=c(7,  8, 2, 1),  mgp=c(3.9 ,1.2,0) ,cex=1, cex.lab=1.4, cex.axis=1.1, lwd=1)
plot(  n,Z[n,3], cex.axis = 2, font.axis = 2, cex.lab = 2.4, font.lab=2, type="n", ylim=c(0, 60)   ,xlab="Evaluation step" ,  ylab="Average frequency of preying/aggregation actions")
lines ( n,Z[n,3], col="red")
lines ( n,Z[n,2], col="blue")

j<- array(1:252, dim=c(252,1))
B  <-read.table("ANN_example.txt")
par(mar=c(7, 8, 2, 1),mgp=c(3.9,1.2,0) , cex=1, cex.lab=1.4, cex.axis=1.1, lwd=1)
plot(  j,B[j,3], cex.axis = 2,font.axis = 2, cex.lab = 2.4, font.lab=2, type="n", ylim=c(0, 60)   ,xlab="Evaluation step" ,  ylab="Average frequency of preying/aggregation actions")
lines (  j ,B[j,2], col="blue")
lines (  j ,B[j,3], col="red")

n <- array(1: 319, dim=c(319,1))
pdf("fig2.pdf", width=1320/160, height=1984/160)
par(mar=c(4, 4, 0, 1) + 0.25, font.axis = 2, cex=1, cex.lab=1.4, cex.axis=1.1,font.lab=2, lwd=1)

# row 1 figure
par(fig=c(0,1,0.8,1))
Z  <-read.table("figure2_1.txt")
plot(  n,Z[n,2],  type="n", ylim=c(0, 60)   ,xlab="", ylab="", xaxt="n", yaxt="n" )
axis(2, at=c(0,10,20,30,40,50,60))
points(n,Z[n,2], cex=0.3, lwd=0.4)
lines ( n,Z[n,2], col="red", lwd=0.4)

# row 2 figure
par(fig=c(0,1,0.655,0.855), new=TRUE)
Z  <-read.table("figure2_2.txt")
plot(  n,Z[n,2],  type="n", ylim=c(0, 60)   ,xlab="", ylab="", xaxt="n", yaxt="n" )
axis(2, at=c(0,10,20,30,40,50,60))
points(n,Z[n,2], cex=0.3, lwd=0.4)
lines ( n,Z[n,2], col="red", lwd=0.4)

# row 2 figure
par(fig=c(0,1,0.51,0.71), new=TRUE)
Z  <-read.table("figure2_3.txt")
plot(  n,Z[n,2],  type="n", ylim=c(0, 60)   ,xlab="",  ylab="",xaxt="n", yaxt="n" )
axis(2, at=c(0,10,20,30,40,50,60))
points(n,Z[n,2], cex=0.3, lwd=0.4)
lines ( n,Z[n,2], col="red", lwd=0.4)


par(fig=c(0,1,0.36,0.56), new=TRUE)
Z  <-read.table("figure2_4.txt")
plot(  n,Z[n,2],  type="n", ylim=c(0, 60)   ,xlab="",  ylab="",xaxt="n", yaxt="n" )
axis(2, at=c(0,10,20,30,40,50,60))
points(n,Z[n,2], cex=0.3, lwd=0.4)
lines ( n,Z[n,2], col="red", lwd=0.4)

mtext("Average frequency of preying actions", side=2, line=3, adj=0.5, cex=1.4,font=2)
par(fig=c(0,1,0.21,0.41), new=TRUE)
Z  <-read.table("figure2_5.txt")
plot(  n,Z[n,2],  type="n", ylim=c(0, 60)   ,xlab="",  ylab="",xaxt="n", yaxt="n" )
axis(2, at=c(0,10,20,30,40,50,60))
points(n,Z[n,2], cex=0.3, lwd=0.4)
lines ( n,Z[n,2], col="red", lwd=0.4)

# row 3 figure
par(fig=c(0,1,0.06,0.26), new=TRUE)
Z  <-read.table("figure2_6.txt")
plot(  n,Z[n,2],  type="n", ylim=c(0, 60)   ,xlab="Evaluation step",  ylab="",yaxt="n" )
axis(2, at=c(0,10,20,30,40,50,60))
points(n,Z[n,2], cex=0.3, lwd=0.4)
lines ( n,Z[n,2], col="red", lwd=0.4)
dev.off()


Z  <-read.table("figure3.txt")
n <- array(1:44,dim=c(44,1))
par(mar=c(5, 7, 2, 1), font.lab=2, cex=1, cex.lab=1.4,font.axis = 2, cex.axis=1.1, lwd=1)
boxplot(Z[n ,1] ~   Z[n,2],cex.axis = 2, cex.lab = 2.5, data=Z, xlab="Robot type",xaxt="n",ylab="Number of available food sources before extinction ",main="" )
mtext("GRN                                                                                     ANN", side=1, line=3, adj=0.46,cex= 2)

Z  <-read.table("ANN.txt")
n <- array(1: 7786, dim=c(7786,1))
par(mar=c(7, 8, 2, 1),mgp=c(3.9,1.2,0) , cex=1, cex.lab=1.4, cex.axis=1.1, lwd=1)
plot(Z[n ,1]  ,Z[n,3]  ,cex.axis = 2,font.axis = 2, cex.lab = 2.7, font.lab=2,ylim=c(0,200) ,xlim=c(0, 600),xlab="Number of food resources",ylab="Average number of neighboring robots" , main="" )

Z  <-read.table("GRN.txt")
n <- array(1:9242, dim=c(9242,1))
par(mar=c(7, 8, 2, 1),mgp=c(3.9,1.2,0) , cex=1, cex.lab=1.4, cex.axis=1.1, lwd=1)
plot(Z[n ,1]  ,Z[n,3]  ,cex.axis = 2,font.axis = 2, cex.lab = 2.7, font.lab=2,ylim=c(0,200) ,xlim=c(0, 600),xlab="Number of food resources",ylab="Average number of neighboring robots" , main="" )
